# Supplementary material for: Targetome Analysis of Malaria Sporozoite Transcription Factor AP2-Sp Reveals Its Role as a Master Regulator
Source: mBio. 2023 Jan 9;14(1):e02516-22. doi: 10.1128/mbio.02516-22 (PMC9973277; doi:10.1128/mbio.02516-22)
Supplement: TABLE S1 [file mbio.02516-22-s0001.xlsx]

## Sheet: Table_S1A
chr	start	end	length	abs_summit	pileup	#NAME?	fold_enrichment	#NAME?	name
PbANKA_01_v3	11	326	316	143	64.02	23.1317	4.46994	21.4791	peak_3
PbANKA_01_v3	547	858	312	716	90.57	42.9493	6.29483	41.1079	peak_4
PbANKA_01_v3	17482	19300	1819	18559	250.62	163.063	10.4841	160.046	peak_5
PbANKA_01_v3	138056	139029	974	138404	94.47	33.3567	4.59349	31.5975	peak_6
PbANKA_01_v3	154434	155823	1390	155148	245.15	168.123	11.3404	165	peak_7
PbANKA_01_v3	165374	166334	961	166186	160.05	90.3381	8.19491	88.1559	peak_8
PbANKA_01_v3	166753	167064	312	166891	80.42	21.4465	3.53986	19.8141	peak_9
PbANKA_01_v3	172357	173175	819	172879	162.4	90.3204	8.07807	88.1382	peak_10
PbANKA_01_v3	186073	186791	719	186543	188.94	96.6299	7.33871	94.3972	peak_11
PbANKA_01_v3	193849	194399	551	194210	80.42	20.3098	3.39237	18.6923	peak_12
PbANKA_01_v3	209129	209453	325	209283	112.43	42.1163	4.93162	40.2815	peak_13
PbANKA_01_v3	229564	230141	578	229971	134.29	50.6081	5.01067	48.708	peak_15
PbANKA_01_v3	255295	256245	951	255731	122.58	51.3772	5.60338	49.4711	peak_16
PbANKA_01_v3	288582	288891	310	288808	85.1	24.3644	3.74353	22.6976	peak_18
PbANKA_01_v3	293778	294927	1150	294667	207.68	99.1025	6.73156	96.8501	peak_19
PbANKA_01_v3	296397	296771	375	296603	81.2	17.7787	3.04435	16.1929	peak_20
PbANKA_01_v3	319323	319711	389	319529	133.51	56.1706	5.653	54.2293	peak_21
PbANKA_01_v3	330452	331142	691	330683	78.07	22.8313	3.77931	21.1822	peak_22
PbANKA_01_v3	335757	336070	314	335925	135.85	61.5785	6.19543	59.5984	peak_23
PbANKA_01_v3	345431	345697	267	345561	56.99	12.7146	3.05234	11.2116	peak_24
PbANKA_01_v3	362450	362982	533	362808	102.28	40.3464	5.15024	38.5263	peak_25
PbANKA_01_v3	388540	388835	296	388664	68.71	15.74	3.13594	14.185	peak_28
PbANKA_01_v3	390876	392196	1321	391417	81.2	18.7486	3.16144	17.1496	peak_29
PbANKA_01_v3	394552	394921	370	394707	81.98	26.8832	4.28288	25.1896	peak_30
PbANKA_01_v3	399206	399724	519	399617	84.32	23.1359	3.62825	21.4831	peak_33
PbANKA_01_v3	409772	410066	295	409975	70.27	16.0149	3.09857	14.4552	peak_37
PbANKA_01_v3	418395	419580	1186	419260	216.27	128.783	9.05277	126.275	peak_38
PbANKA_01_v3	433638	434030	393	433880	100.72	37.7642	4.92286	35.966	peak_39
PbANKA_01_v3	437639	437981	343	437803	85.1	27.5606	4.16713	25.8595	peak_40
PbANKA_01_v3	441548	441822	275	441685	70.27	18.6633	3.47553	17.066	peak_41
PbANKA_01_v3	448901	449408	508	449226	117.11	53.6478	6.12931	51.725	peak_42
PbANKA_01_v3	455207	456190	984	455988	130.38	66.7142	7.11355	64.6979	peak_43
PbANKA_01_v3	456624	456858	235	456727	81.2	27.3346	4.30836	25.6359	peak_44
PbANKA_01_v3	462348	463429	1082	462845	225.64	130.326	8.71675	127.8	peak_47
PbANKA_01_v3	487570	489229	1660	488053	252.18	178.451	11.9712	175.079	peak_48
PbANKA_02_v3	611	908	298	765	90.57	42.9493	6.29483	41.1079	peak_49
PbANKA_02_v3	69985	70474	490	70318	92.91	24.7785	3.61187	23.1071	peak_50
PbANKA_02_v3	73652	73923	272	73763	71.83	19.8381	3.64143	18.2252	peak_51
PbANKA_02_v3	75302	75817	516	75477	82.76	23.8477	3.80723	22.187	peak_52
PbANKA_02_v3	79819	80594	776	80120	67.14	18.7965	3.59801	17.1972	peak_55
PbANKA_02_v3	80777	81397	621	81192	69.49	17.1625	3.30023	15.5856	peak_56
PbANKA_02_v3	140081	140556	476	140303	126.48	57.8621	6.19591	55.9083	peak_65
PbANKA_02_v3	147745	148461	717	147975	71.83	16.9603	3.22593	15.3873	peak_67
PbANKA_02_v3	156972	157271	300	157115	142.1	68.9846	6.67268	66.9517	peak_71
PbANKA_02_v3	157984	158612	629	158321	140.53	63.4781	6.15366	61.4839	peak_73
PbANKA_02_v3	203659	204341	683	203856	160.05	50.3562	4.23823	48.4579	peak_76
PbANKA_02_v3	205152	205741	590	205552	154.59	83.9375	7.81305	81.8008	peak_77
PbANKA_02_v3	216072	216296	225	216174	76.51	18.1468	3.22971	16.5558	peak_78
PbANKA_02_v3	232384	233020	637	232644	249.84	162.025	10.4516	159.028	peak_79
PbANKA_02_v3	233144	233393	250	233260	75.73	18.0076	3.24862	16.4193	peak_80
PbANKA_02_v3	240230	240475	246	240344	59.34	13.687	3.08104	12.1663	peak_81
PbANKA_02_v3	252812	253236	425	252977	89.79	26.7886	3.94721	25.0958	peak_83
PbANKA_02_v3	283627	284087	461	283919	156.93	85.7185	7.92375	83.5698	peak_85
PbANKA_02_v3	310911	311225	315	311083	108.52	45.2314	5.51434	43.3718	peak_87
PbANKA_02_v3	317286	317943	658	317769	263.89	152.731	8.82973	149.906	peak_89
PbANKA_02_v3	318070	318775	706	318272	140.53	67.2972	6.59987	65.2763	peak_90
PbANKA_02_v3	319172	321721	2550	321110	260.77	164.951	10.068	161.896	peak_91
PbANKA_02_v3	339684	340056	373	339866	145.22	43.7185	4.06163	41.8709	peak_92
PbANKA_02_v3	340168	340534	367	340375	154.59	59.5138	5.18625	57.5479	peak_93
PbANKA_02_v3	350473	351527	1055	351292	202.99	97.7774	6.82619	95.5351	peak_94
PbANKA_02_v3	358683	359228	546	358970	138.97	60.847	5.97	58.8719	peak_95
PbANKA_02_v3	365610	366384	775	365952	216.27	112.405	7.49195	110.051	peak_96
PbANKA_02_v3	412358	413339	982	412606	117.89	39.821	4.50282	38.0048	peak_99
PbANKA_02_v3	415049	415313	265	415198	70.27	16.0149	3.09857	14.4552	peak_100
PbANKA_02_v3	423740	424026	287	423939	54.65	13.4878	3.23898	11.9708	peak_101
PbANKA_02_v3	424418	424989	572	424643	189.72	128.935	11.0553	126.425	peak_102
PbANKA_02_v3	441236	442681	1446	441525	194.41	132.909	11.1359	130.354	peak_105
PbANKA_02_v3	460800	461883	1084	461187	188.94	108.877	8.63366	106.549	peak_106
PbANKA_02_v3	479222	479406	185	479349	57.78	12.784	3.02009	11.2797	peak_107
PbANKA_02_v3	513384	514381	998	513566	185.04	99.535	7.75153	97.2788	peak_108
PbANKA_02_v3	539667	541538	1872	540953	267.8	172.129	10.3383	168.925	peak_109
PbANKA_02_v3	547383	547616	234	547526	60.9	14.649	3.23258	13.1122	peak_111
PbANKA_02_v3	547924	548817	894	548650	156.93	85.5008	7.89649	83.3532	peak_112
PbANKA_02_v3	550287	550652	366	550447	85.88	32.3524	4.90266	30.603	peak_113
PbANKA_02_v3	550849	551032	184	550948	55.43	14.6258	3.39087	13.0892	peak_114
PbANKA_02_v3	560425	560922	498	560692	142.88	77.5246	7.79725	75.4318	peak_115
PbANKA_02_v3	622024	622460	437	622188	135.85	72.5478	7.60276	70.4899	peak_116
PbANKA_03_v3	44558	45477	920	44688	132.73	68.8268	7.28843	66.7948	peak_118
PbANKA_03_v3	66228	66546	319	66391	91.35	36.3571	5.15538	34.571	peak_120
PbANKA_03_v3	81433	82304	872	82102	105.4	38.9296	4.83639	37.1212	peak_121
PbANKA_03_v3	82660	84502	1843	83773	270.14	159.914	9.07301	156.959	peak_122
PbANKA_03_v3	105342	106285	944	105611	204.56	96.5849	6.63082	94.3527	peak_123
PbANKA_03_v3	115788	118520	2733	118311	244.37	181.785	13.0396	178.319	peak_124
PbANKA_03_v3	148915	150088	1174	149480	152.25	79.0429	7.31817	76.9395	peak_126
PbANKA_03_v3	152455	154407	1953	153287	267.8	172.129	10.3383	168.925	peak_128
PbANKA_03_v3	192390	192844	455	192526	66.36	20.8047	3.97696	19.1807	peak_130
PbANKA_03_v3	196548	197800	1253	197474	216.27	132.54	9.44637	129.989	peak_132
PbANKA_03_v3	198842	199197	356	199054	71.83	18.1237	3.39056	16.5331	peak_133
PbANKA_03_v3	230699	232473	1775	230957	191.28	122.26	9.98736	119.818	peak_135
PbANKA_03_v3	237026	237288	263	237162	62.46	15.8231	3.32926	14.267	peak_136
PbANKA_03_v3	244821	245364	544	245229	111.65	41.4047	4.89768	39.5757	peak_137
PbANKA_03_v3	245483	245678	196	245541	59.34	13.3016	3.01934	11.7876	peak_138
PbANKA_03_v3	246026	246614	589	246330	118.67	44.5972	4.98639	42.7428	peak_139
PbANKA_03_v3	258297	259950	1654	258752	190.5	104.11	7.97925	101.82	peak_141
PbANKA_03_v3	274221	274668	448	274411	146	45.126	4.19998	43.2671	peak_144
PbANKA_03_v3	276527	276798	272	276655	59.34	14.7506	3.25454	13.212	peak_145
PbANKA_03_v3	277096	277798	703	277205	66.36	18.383	3.58312	16.789	peak_146
PbANKA_03_v3	279989	280689	701	280369	82.76	20.3163	3.35036	18.698	peak_148
PbANKA_03_v3	286014	286675	662	286540	99.15	41.1035	5.40232	39.2769	peak_150
PbANKA_03_v3	304207	304671	465	304475	143.66	71.8899	6.99523	69.8361	peak_151
PbANKA_03_v3	319453	319721	269	319580	77.29	26.7701	4.4137	25.0776	peak_153
PbANKA_03_v3	339614	343734	4121	342627	268.58	191.8	12.2535	187.985	peak_154
PbANKA_03_v3	352706	353329	624	353029	185.04	107.639	8.64001	105.321	peak_156
PbANKA_03_v3	367051	367851	801	367531	158.49	96.5511	9.18941	94.3191	peak_157
PbANKA_03_v3	375690	375918	229	375796	64.8	15.7914	3.27288	14.2357	peak_159
PbANKA_03_v3	391025	391512	488	391192	163.18	90.9676	8.0819	88.7807	peak_161
PbANKA_03_v3	391623	392035	413	391893	95.25	33.9564	4.61945	32.1919	peak_162
PbANKA_03_v3	413514	414848	1335	413899	213.14	134.356	9.8341	131.783	peak_165
PbANKA_03_v3	425328	426547	1220	425974	252.96	178.451	12.0081	175.079	peak_166
PbANKA_03_v3	437875	438698	824	438545	100.72	35.6795	4.65252	33.8997	peak_170
PbANKA_03_v3	439552	439901	350	439663	70.27	16.0149	3.09857	14.4552	peak_171
PbANKA_03_v3	453486	454196	711	453942	195.19	125.203	10.0449	122.732	peak_172
PbANKA_03_v3	457594	457825	232	457682	73.39	19.3777	3.48301	17.7708	peak_173
PbANKA_03_v3	491794	492507	714	492358	117.89	56.1258	6.51081	54.1847	peak_174
PbANKA_03_v3	492889	493144	256	493007	52.31	11.8669	3.00233	10.3808	peak_175
PbANKA_03_v3	493701	494463	763	494158	169.42	97.7906	8.5356	95.5482	peak_176
PbANKA_03_v3	495295	496545	1251	496034	263.89	196.888	13.2446	192.897	peak_178
PbANKA_03_v3	497666	498313	648	497809	96.81	37.9511	5.14802	36.151	peak_179
PbANKA_03_v3	536854	537185	332	536969	81.2	23.2491	3.73625	21.5949	peak_180
PbANKA_03_v3	539792	540348	557	540213	81.2	29.4446	4.6247	27.7247	peak_181
PbANKA_03_v3	540849	541687	839	541482	115.55	40.7497	4.66201	38.9256	peak_182
PbANKA_03_v3	545630	546140	511	545884	98.37	40.4877	5.3804	38.6659	peak_183
PbANKA_03_v3	549691	550341	651	550179	152.25	78.8702	7.2974	76.7679	peak_184
PbANKA_03_v3	552148	552402	255	552262	56.99	16.0001	3.63283	14.441	peak_185
PbANKA_03_v3	552527	552866	340	552705	88.22	41.298	6.13381	39.4698	peak_186
PbANKA_03_v3	659209	659512	304	659356	96.81	48.0151	6.72421	46.1341	peak_187
PbANKA_04_v3	28	319	292	183	74.17	30.3061	5.16769	28.577	peak_188
PbANKA_04_v3	50608	52615	2008	51649	260.77	189.868	12.6691	186.135	peak_189
PbANKA_04_v3	97695	99208	1514	98216	165.52	71.9974	5.94707	69.9429	peak_190
PbANKA_04_v3	105834	106413	580	106071	193.62	92.4678	6.7112	90.2693	peak_191
PbANKA_04_v3	114217	114929	713	114719	124.92	67.5233	7.68663	65.501	peak_193
PbANKA_04_v3	115161	115599	439	115338	124.14	50.9432	5.44081	49.0406	peak_194
PbANKA_04_v3	115845	118137	2293	116665	269.36	233.972	17.5079	226.967	peak_195
PbANKA_04_v3	118271	119426	1156	119295	95.25	29.6739	4.07498	27.9515	peak_196
PbANKA_04_v3	120910	122642	1733	121576	223.29	160.927	12.2594	157.954	peak_198
PbANKA_04_v3	123051	123579	529	123414	122.58	56.4758	6.24379	54.5318	peak_199
PbANKA_04_v3	123931	124166	236	124022	74.95	16.9583	3.14603	15.3854	peak_200
PbANKA_04_v3	139304	140136	833	139564	134.29	65.0228	6.64278	63.018	peak_201
PbANKA_04_v3	147328	148054	727	147824	142.1	76.5016	7.61844	74.4162	peak_202
PbANKA_04_v3	148195	148834	640	148344	78.86	22.7318	3.80263	21.0836	peak_203
PbANKA_04_v3	148969	149706	738	149184	219.39	156.047	11.989	153.164	peak_204
PbANKA_04_v3	174391	175399	1009	174747	146.78	79.4732	7.7779	77.3668	peak_205
PbANKA_04_v3	194917	195660	744	195119	188.16	99.2116	7.56639	96.9581	peak_207
PbANKA_04_v3	211673	212111	439	211813	79.64	26.5503	4.30504	24.8599	peak_208
PbANKA_04_v3	217810	219523	1714	218590	193.62	126.006	10.3236	123.527	peak_209
PbANKA_04_v3	245760	246068	309	245911	116.33	48.9837	5.58719	47.0952	peak_210
PbANKA_04_v3	251685	251938	254	251818	85.1	25.1838	3.84944	23.5088	peak_211
PbANKA_04_v3	294746	295201	456	295069	101.5	39.8777	5.14703	38.0612	peak_212
PbANKA_04_v3	319638	320235	598	319947	108.52	45.5588	5.55816	43.6966	peak_214
PbANKA_04_v3	324792	325123	332	324985	87.44	20.893	3.27569	19.2672	peak_215
PbANKA_04_v3	343099	343387	289	343236	82.76	26.6246	4.19143	24.9334	peak_217
PbANKA_04_v3	355910	356209	300	356049	85.1	25.6741	3.91369	23.9932	peak_218
PbANKA_04_v3	387101	387394	294	387257	106.18	52.6069	6.6848	50.6921	peak_220
PbANKA_04_v3	387651	388059	409	387861	134.29	75.422	8.05325	73.3439	peak_221
PbANKA_04_v3	405809	406904	1096	406505	145.22	64.8435	6.05661	62.8401	peak_222
PbANKA_04_v3	417546	417787	242	417637	61.68	17.373	3.63689	15.7932	peak_223
PbANKA_04_v3	433820	434224	405	433940	74.17	24.1273	4.13622	22.464	peak_224
PbANKA_04_v3	452503	453041	539	452651	163.96	85.7339	7.49803	83.5848	peak_232
PbANKA_04_v3	453165	453550	386	453287	89.79	26.7886	3.94721	25.0958	peak_233
PbANKA_04_v3	460063	460261	199	460192	99.15	24.1784	3.33849	22.5143	peak_234
PbANKA_04_v3	475314	475544	231	475427	61.68	15.1486	3.26742	13.6036	peak_235
PbANKA_04_v3	479782	479968	187	479839	53.87	12.4297	3.09938	10.9323	peak_236
PbANKA_04_v3	489261	490396	1136	490007	266.23	142.366	7.85983	139.692	peak_237
PbANKA_04_v3	500398	500701	304	500553	115.55	40.7497	4.66201	38.9256	peak_240
PbANKA_04_v3	514536	514998	463	514699	83.54	27.298	4.23419	25.5997	peak_242
PbANKA_04_v3	561284	561657	374	561429	75.73	23.5154	4.02925	21.8588	peak_244
PbANKA_04_v3	561821	562169	349	561900	60.12	13.7955	3.05587	12.2728	peak_245
PbANKA_04_v3	572841	573387	547	572943	62.46	15.861	3.33535	14.3046	peak_247
PbANKA_04_v3	597096	597317	222	597222	72.61	16.4218	3.1141	14.8567	peak_248
PbANKA_04_v3	626797	627101	305	626935	67.14	15.5139	3.10703	13.9624	peak_250
PbANKA_04_v3	666345	667729	1385	667124	168.64	102.751	9.25463	100.472	peak_251
PbANKA_04_v3	698212	698689	478	698463	168.64	57.1465	4.58489	55.1978	peak_252
PbANKA_04_v3	699287	699724	438	699522	96.81	36.4768	4.94202	34.6893	peak_253
PbANKA_04_v3	712082	712305	224	712197	74.95	27.607	4.74697	25.9055	peak_254
PbANKA_05_v3	50823	52068	1246	51504	215.49	138.258	10.1526	135.639	peak_255
PbANKA_05_v3	52388	52680	293	52535	69.49	17.1811	3.30292	15.604	peak_256
PbANKA_05_v3	58955	59456	502	59218	225.64	143.447	10.0543	140.759	peak_257
PbANKA_05_v3	68077	68731	655	68295	174.11	64.715	5.00304	62.7124	peak_258
PbANKA_05_v3	68868	69317	450	69148	127.26	58.3443	6.19196	56.3875	peak_259
PbANKA_05_v3	70432	70769	338	70602	78.86	21.4849	3.62979	19.8517	peak_260
PbANKA_05_v3	94806	95333	528	94940	88.22	25.2553	3.76362	23.5796	peak_261
PbANKA_05_v3	95434	95698	265	95573	80.42	21.2713	3.51689	19.6412	peak_262
PbANKA_05_v3	97695	97967	273	97859	92.13	25.128	3.62253	23.4535	peak_263
PbANKA_05_v3	109843	110344	502	110006	122.58	43.8976	4.75296	42.0485	peak_264
PbANKA_05_v3	132244	132819	576	132481	101.5	34.5062	4.45639	32.7367	peak_265
PbANKA_05_v3	143464	144377	914	144039	118.67	60.5154	7.06521	58.5426	peak_266
PbANKA_05_v3	155572	155877	306	155733	104.62	36.2308	4.55553	34.4462	peak_267
PbANKA_05_v3	159012	159384	373	159196	173.33	95.689	8.02478	93.4653	peak_268
PbANKA_05_v3	161526	161762	237	161642	67.14	16.4156	3.23805	14.8507	peak_269
PbANKA_05_v3	167985	168255	271	168093	76.51	23.1552	3.92328	21.5023	peak_271
PbANKA_05_v3	168785	169205	421	168958	63.24	14.4394	3.07032	12.9058	peak_272
PbANKA_05_v3	172729	173476	748	173000	141.31	69.2783	6.77368	67.2434	peak_274
PbANKA_05_v3	209447	210195	749	209681	135.07	64.4354	6.50332	62.4346	peak_275
PbANKA_05_v3	222184	223462	1279	223128	208.46	124.642	9.10692	122.176	peak_277
PbANKA_05_v3	251022	251278	257	251135	89.79	25.7427	3.81549	24.0614	peak_278
PbANKA_05_v3	256257	256629	373	256421	125.7	49.6996	5.27917	47.8061	peak_279
PbANKA_05_v3	259077	259740	664	259554	191.28	98.9428	7.39549	96.6921	peak_280
PbANKA_05_v3	272462	274912	2451	273357	248.28	187.54	13.3956	183.892	peak_282
PbANKA_05_v3	275047	275355	309	275187	62.46	14.8355	3.17298	13.2953	peak_283
PbANKA_05_v3	286850	288122	1273	287669	263.89	160.059	9.46043	157.1	peak_291
PbANKA_05_v3	293051	293475	425	293253	193.62	106.883	8.10937	104.571	peak_292
PbANKA_05_v3	298607	299119	513	298790	141.31	62.2465	5.95934	60.2612	peak_293
PbANKA_05_v3	301623	302819	1197	301863	247.5	157.606	10.1181	154.695	peak_295
PbANKA_05_v3	331341	332371	1031	331976	194.41	116.358	9.07513	113.97	peak_298
PbANKA_05_v3	346375	346558	184	346453	65.58	14.4275	3.02648	12.894	peak_299
PbANKA_05_v3	346820	347574	755	347226	124.14	60.4089	6.62557	58.4368	peak_300
PbANKA_05_v3	393855	394684	830	394295	211.58	139.175	10.5552	136.544	peak_303
PbANKA_05_v3	433189	434410	1222	434079	238.91	135.807	8.56815	133.217	peak_305
PbANKA_05_v3	439899	441776	1878	440973	249.06	181.038	12.5029	177.593	peak_308
PbANKA_05_v3	455409	455928	520	455556	99.15	33.1758	4.35455	31.4185	peak_310
PbANKA_05_v3	457641	458102	462	457849	84.32	27.3513	4.18932	25.6525	peak_312
PbANKA_05_v3	459668	460999	1332	460462	172.54	97.0887	8.2601	94.8521	peak_314
PbANKA_05_v3	464589	465152	564	465005	149.12	73.3351	6.80704	71.2719	peak_316
PbANKA_05_v3	465295	465730	436	465510	219.39	128.085	8.81558	125.584	peak_317
PbANKA_05_v3	492480	493289	810	493106	171.76	99.3995	8.61537	97.1447	peak_319
PbANKA_05_v3	497813	499536	1724	498193	183.48	107.595	8.78453	105.277	peak_320
PbANKA_05_v3	499671	502617	2947	501568	252.18	135.806	7.9119	133.216	peak_321
PbANKA_05_v3	507070	507383	314	507233	72.61	23.073	4.0855	21.4219	peak_322
PbANKA_05_v3	521952	522786	835	522161	199.87	123.331	9.56528	120.878	peak_324
PbANKA_05_v3	525148	525419	272	525274	84.32	24.7592	3.83843	23.0882	peak_325
PbANKA_05_v3	525590	525987	398	525756	151.46	76.3374	7.06371	74.2527	peak_326
PbANKA_05_v3	540826	541832	1007	541315	210.02	144.861	11.3081	142.152	peak_328
PbANKA_05_v3	547561	547968	408	547796	146.78	92.6984	9.67908	90.4983	peak_331
PbANKA_05_v3	548095	549421	1327	548477	263.89	223.532	16.739	218.492	peak_332
PbANKA_05_v3	576021	576203	183	576095	67.14	17.7485	3.43697	16.1632	peak_334
PbANKA_05_v3	579932	580759	828	580159	164.74	75.8607	6.37451	73.7796	peak_335
PbANKA_05_v3	603120	603512	393	603339	99.15	30.2545	4.00619	28.5261	peak_336
PbANKA_05_v3	626449	627433	985	626609	224.07	153.919	11.2925	151.073	peak_339
PbANKA_05_v3	636404	637026	623	636798	213.92	118.978	8.26632	116.568	peak_340
PbANKA_05_v3	648420	649222	803	648818	207.68	128.24	9.57547	125.738	peak_341
PbANKA_05_v3	650276	650634	359	650449	84.32	25.6207	3.95292	23.9404	peak_342
PbANKA_05_v3	687952	688305	354	688118	104.62	50.011	6.44747	48.115	peak_343
PbANKA_05_v3	703640	704125	486	703915	118.67	50.5305	5.69873	48.6309	peak_345
PbANKA_05_v3	746805	747538	734	747244	187.38	89.9932	6.72782	87.8135	peak_346
PbANKA_05_v3	751863	752199	337	752036	115.55	49.5656	5.72273	47.6731	peak_347
PbANKA_05_v3	767103	767443	341	767222	62.46	21.7728	4.3626	20.1364	peak_349
PbANKA_05_v3	770868	771257	390	771107	83.54	36.2478	5.63598	34.463	peak_350
PbANKA_05_v3	771379	772449	1071	771591	133.51	62.5778	6.40512	60.5903	peak_351
PbANKA_05_v3	772655	772884	230	772752	47.63	12.5103	3.34281	11.0113	peak_352
PbANKA_05_v3	773018	773593	576	773157	75.73	31.0563	5.27504	29.3199	peak_353
PbANKA_05_v3	774341	775287	947	774554	77.29	27.9834	4.60552	26.2785	peak_354
PbANKA_05_v3	799047	799271	225	799123	63.24	14.6951	3.10911	13.1574	peak_357
PbANKA_05_v3	800908	802113	1206	801742	203.77	142.737	11.6814	140.058	peak_358
PbANKA_05_v3	802205	803091	887	802699	159.27	93.8788	8.73522	91.6695	peak_359
PbANKA_05_v3	803844	804103	260	803973	102.28	40.4483	5.16388	38.627	peak_360
PbANKA_05_v3	825741	827323	1583	826774	267.8	204.692	13.8241	200.507	peak_362
PbANKA_05_v3	833777	834183	407	834010	159.27	83.5935	7.44946	81.4587	peak_365
PbANKA_05_v3	850584	850769	186	850679	50.75	13.7965	3.47245	12.2738	peak_366
PbANKA_05_v3	862731	863037	307	862866	113.21	36.2791	4.22993	34.4936	peak_367
PbANKA_05_v3	872150	872402	253	872285	93.69	38.2619	5.34848	36.4592	peak_368
PbANKA_05_v3	877264	877668	405	877530	173.33	64.0028	4.98073	62.0055	peak_369
PbANKA_05_v3	878892	879775	884	879561	168.64	98.0469	8.64721	95.8032	peak_370
PbANKA_05_v3	879901	880222	322	880064	62.46	14.9055	3.18393	13.364	peak_371
PbANKA_05_v3	882055	882640	586	882269	216.27	140.658	10.346	138.006	peak_373
PbANKA_05_v3	896444	896718	275	896567	60.9	17.3451	3.68841	15.7656	peak_374
PbANKA_06_v3	100643	101213	571	101059	102.28	24.734	3.33154	23.0634	peak_375
PbANKA_06_v3	144450	144803	354	144651	64.02	15.3231	3.16288	13.7754	peak_377
PbANKA_06_v3	144974	146247	1274	145527	238.91	171.394	12.3054	168.206	peak_378
PbANKA_06_v3	151852	152546	695	152209	128.04	65.1603	7.01317	63.1543	peak_379
PbANKA_06_v3	163835	164268	434	163960	96.81	38.7774	5.26609	36.9704	peak_381
PbANKA_06_v3	178835	179146	312	178995	126.48	34.8303	3.74943	33.0578	peak_382
PbANKA_06_v3	214954	215577	624	215411	176.45	108.132	9.33939	105.811	peak_384
PbANKA_06_v3	226225	226646	422	226359	60.12	17.0002	3.58246	15.4266	peak_385
PbANKA_06_v3	229082	229298	217	229152	53.09	13.3712	3.22318	11.856	peak_386
PbANKA_06_v3	257840	258294	455	258093	142.88	41.8638	3.99657	40.0307	peak_388
PbANKA_06_v3	271557	271943	387	271741	180.35	92.104	7.25409	89.9084	peak_389
PbANKA_06_v3	294474	294941	468	294633	101.5	39.7133	5.12485	37.8979	peak_391
PbANKA_06_v3	296334	298531	2198	297443	270.14	188.978	11.7886	185.279	peak_393
PbANKA_06_v3	298739	299016	278	298866	82.76	22.5982	3.6417	20.9516	peak_394
PbANKA_06_v3	326221	326510	290	326348	83.54	23.6228	3.73317	21.9652	peak_398
PbANKA_06_v3	357029	357956	928	357283	207.68	94.1363	6.32359	91.9246	peak_400
PbANKA_06_v3	358423	359955	1533	359667	154.59	93.5205	9.0921	91.3138	peak_401
PbANKA_06_v3	360344	361133	790	360687	99.94	42.9018	5.70689	41.0609	peak_402
PbANKA_06_v3	361641	361856	216	361767	71.83	22.4388	4.04217	20.7949	peak_403
PbANKA_06_v3	366855	367102	248	366994	131.95	66.3221	7.026	64.308	peak_405
PbANKA_06_v3	377293	377760	468	377477	212.36	133.834	9.85336	131.267	peak_408
PbANKA_06_v3	378913	379326	414	379126	119.45	38.6783	4.30193	36.8722	peak_410
PbANKA_06_v3	381560	382140	581	381679	144.44	55.9951	5.19421	54.0549	peak_411
PbANKA_06_v3	387472	388030	559	387842	117.89	38.8887	4.40343	37.0807	peak_412
PbANKA_06_v3	405476	406891	1416	406019	172.54	97.9039	8.357	95.6609	peak_414
PbANKA_06_v3	415005	415735	731	415401	69.49	16.6151	3.2215	15.0465	peak_416
PbANKA_06_v3	421149	421842	694	421271	78.07	20.3158	3.43802	18.6977	peak_417
PbANKA_06_v3	427878	429233	1356	429064	206.12	135.396	10.4555	132.812	peak_418
PbANKA_06_v3	461087	461476	390	461289	118.67	49.0412	5.51338	47.1523	peak_422
PbANKA_06_v3	467246	467842	597	467720	72.61	20.1663	3.6423	18.5501	peak_423
PbANKA_06_v3	476583	477253	671	477095	88.22	32.6561	4.75913	30.9039	peak_424
PbANKA_06_v3	504721	505489	769	505131	222.51	158.388	12.0336	155.463	peak_426
PbANKA_06_v3	517317	517826	510	517677	99.94	28.9103	3.88213	27.1954	peak_428
PbANKA_06_v3	525440	525839	400	525667	124.14	53.0346	5.68765	51.1164	peak_431
PbANKA_06_v3	534121	535045	925	534611	181.13	99.794	8.00585	97.5363	peak_432
PbANKA_06_v3	538575	539185	611	538738	191.28	93.3888	6.86724	91.1831	peak_433
PbANKA_06_v3	544368	544940	573	544644	150.68	45.4515	4.09956	43.5901	peak_434
PbANKA_06_v3	550114	550308	195	550204	76.51	24.3217	4.09645	22.6556	peak_435
PbANKA_06_v3	550605	550831	227	550707	102.28	41.5035	5.3068	39.6734	peak_436
PbANKA_06_v3	604266	605031	766	604459	159.27	88.8883	8.09071	86.7169	peak_440
PbANKA_06_v3	619861	620207	347	620043	128.04	51.9382	5.37676	50.0282	peak_441
PbANKA_06_v3	624245	624865	621	624506	117.11	52.2293	5.94154	50.3169	peak_442
PbANKA_06_v3	627982	628602	621	628284	63.24	16.1444	3.3337	14.5826	peak_444
PbANKA_06_v3	631603	632425	823	632233	146	77.3118	7.5737	75.2206	peak_445
PbANKA_06_v3	640387	641012	626	640850	131.95	47.3817	4.81305	45.5052	peak_446
PbANKA_06_v3	678921	679295	375	679160	120.23	47.4145	5.20947	45.5377	peak_447
PbANKA_06_v3	691822	693603	1782	692640	267.8	186.506	11.7702	182.886	peak_452
PbANKA_06_v3	697744	698264	521	698126	165.52	89.3812	7.78384	87.2057	peak_454
PbANKA_06_v3	722240	722423	184	722366	73.39	16.4452	3.08136	14.8798	peak_455
PbANKA_06_v3	725673	726018	346	725882	89.79	26.7886	3.94721	25.0958	peak_456
PbANKA_06_v3	744688	745522	835	745092	99.15	31.9765	4.20924	30.2305	peak_457
PbANKA_06_v3	774293	774993	701	774473	138.19	58.926	5.7243	56.9644	peak_458
PbANKA_06_v3	792284	793200	917	793011	144.44	75.7405	7.40692	73.6605	peak_459
PbANKA_06_v3	801494	801798	305	801632	85.1	19.5604	3.1569	17.9518	peak_460
PbANKA_06_v3	803214	803678	465	803484	178.01	80.0932	6.17276	77.9828	peak_461
PbANKA_06_v3	810403	810884	482	810715	144.44	38.0041	3.63595	36.2037	peak_462
PbANKA_06_v3	811755	812297	543	811821	92.13	21.121	3.17172	19.4923	peak_463
PbANKA_06_v3	815502	816404	903	816035	117.11	37.3842	4.21828	35.5891	peak_464
PbANKA_06_v3	816511	816719	209	816627	68.71	16.0346	3.17823	14.4748	peak_465
PbANKA_06_v3	829094	829716	623	829502	132.73	64.1906	6.67446	62.1921	peak_467
PbANKA_06_v3	855536	855828	293	855686	64.02	15.7548	3.22846	14.1995	peak_468
PbANKA_06_v3	860975	861583	609	861359	217.83	119.448	8.10474	117.033	peak_469
PbANKA_06_v3	866766	867231	466	866989	99.94	31.6741	4.20564	29.931	peak_470
PbANKA_06_v3	874440	875118	679	874800	149.12	75.0327	7.00603	72.9575	peak_471
PbANKA_06_v3	881310	881523	214	881430	72.61	18.3877	3.38577	16.7936	peak_472
PbANKA_06_v3	896584	896815	232	896697	81.2	23.1148	3.7183	21.4628	peak_473
PbANKA_06_v3	907381	907736	356	907564	103.84	35.8535	4.55822	34.0718	peak_474
PbANKA_06_v3	907937	908454	518	908104	89	28.1789	4.09114	26.4714	peak_475
PbANKA_06_v3	917879	919171	1293	918603	181.13	107.498	8.88974	105.181	peak_476
PbANKA_06_v3	920220	920698	479	920512	110.09	44.4325	5.28977	42.5793	peak_477
PbANKA_06_v3	922614	922921	308	922784	132.73	81.477	9.19318	79.3573	peak_478
PbANKA_06_v3	923280	923656	377	923425	78.07	21.4849	3.5943	19.8517	peak_479
PbANKA_06_v3	925650	925919	270	925817	74.95	30.3061	5.22137	28.577	peak_480
PbANKA_06_v3	927727	928125	399	927964	70.27	17.0235	3.23941	15.4491	peak_481
PbANKA_06_v3	928204	929316	1113	928549	169.42	97.673	8.52109	95.4316	peak_482
PbANKA_06_v3	929708	930157	450	929942	92.13	44.6195	6.40217	42.7649	peak_483
PbANKA_06_v3	930252	930793	542	930401	74.17	30.3061	5.16769	28.577	peak_484
PbANKA_06_v3	931530	932457	928	931742	99.94	33.1758	4.3885	31.4185	peak_485
PbANKA_06_v3	935323	936019	697	935487	96.03	29.7686	4.04299	28.045	peak_487
PbANKA_06_v3	943589	943974	386	943732	91.35	38.1826	5.43219	36.3809	peak_490
PbANKA_07_v3	84721	86378	1658	85588	239.69	143.913	9.25726	141.217	peak_491
PbANKA_07_v3	111784	112210	427	112086	69.49	19.5197	3.65123	17.9114	peak_492
PbANKA_07_v3	112417	114089	1673	113189	260.77	193.556	13.0993	189.673	peak_493
PbANKA_07_v3	117235	117533	299	117368	128.82	43.0685	4.47666	41.2261	peak_495
PbANKA_07_v3	129851	130193	343	130021	113.99	42.8317	4.99952	40.9911	peak_498
PbANKA_07_v3	145685	146122	438	145999	66.36	17.9064	3.50844	16.3191	peak_500
PbANKA_07_v3	178834	179251	418	179082	100.72	40.5253	5.29761	38.7032	peak_501
PbANKA_07_v3	179361	179596	236	179499	77.29	25.2956	4.18778	23.6192	peak_502
PbANKA_07_v3	226722	227865	1144	227172	234.22	151.976	10.3553	149.161	peak_503
PbANKA_07_v3	235611	236088	478	235916	139.75	66.6799	6.5902	64.6637	peak_504
PbANKA_07_v3	263947	264266	320	264107	88.22	24.8851	3.71768	23.2125	peak_506
PbANKA_07_v3	319189	319432	244	319286	68.71	19.2757	3.66363	17.67	peak_508
PbANKA_07_v3	323887	324786	900	324317	167.08	98.2532	8.71447	96.0078	peak_509
PbANKA_07_v3	326660	327093	434	326806	88.22	28.2669	4.15051	26.5587	peak_513
PbANKA_07_v3	360539	361479	941	360791	250.62	122.483	6.98943	120.039	peak_516
PbANKA_07_v3	374936	375253	318	375097	98.37	37.8854	5.0165	36.0861	peak_518
PbANKA_07_v3	380485	381056	572	380784	134.29	72.067	7.57467	70.012	peak_519
PbANKA_07_v3	398171	399722	1552	398534	270.14	175.23	10.4284	171.953	peak_520
PbANKA_07_v3	430681	431013	333	430833	72.61	20.4453	3.68352	18.8246	peak_521
PbANKA_07_v3	432098	434838	2741	433350	250.62	158.856	10.0648	155.921	peak_523
PbANKA_07_v3	457322	458105	784	457490	116.33	51.1974	5.87143	49.2927	peak_526
PbANKA_07_v3	458352	458971	620	458521	151.46	83.4347	7.9407	81.3012	peak_527
PbANKA_07_v3	465251	465730	480	465397	89	24.2436	3.6002	22.5782	peak_528
PbANKA_07_v3	465895	466904	1010	466493	230.32	165.067	12.1747	162.008	peak_529
PbANKA_07_v3	476256	477769	1514	477239	144.44	49.0178	4.54493	47.1291	peak_534
PbANKA_07_v3	479358	480180	823	479712	188.16	85.8365	6.30532	83.6863	peak_535
PbANKA_07_v3	480389	480890	502	480543	79.64	26.0237	4.22652	24.3387	peak_536
PbANKA_07_v3	484241	485597	1357	484976	254.52	194.991	13.7958	191.06	peak_538
PbANKA_07_v3	487055	488301	1247	487666	142.1	67.5603	6.50435	65.5374	peak_540
PbANKA_07_v3	490548	490891	344	490608	57.78	13.6838	3.17032	12.1632	peak_541
PbANKA_07_v3	491249	491919	671	491564	60.9	16.6632	3.56996	15.0937	peak_542
PbANKA_07_v3	492034	492520	487	492291	219.39	163.904	13.038	160.871	peak_543
PbANKA_07_v3	495452	496416	965	496084	128.82	64.2006	6.92463	62.2021	peak_545
PbANKA_07_v3	504888	505629	742	505437	157.71	75.0358	6.61294	72.9604	peak_546
PbANKA_07_v3	514793	514975	183	514906	65.58	15.1476	3.13277	13.6026	peak_548
PbANKA_07_v3	522219	522795	577	522665	65.58	14.4422	3.02863	12.9086	peak_549
PbANKA_07_v3	522873	523211	339	523042	111.65	44.1669	5.23582	42.316	peak_550
PbANKA_07_v3	541940	543197	1258	542750	238.13	117.572	7.03316	115.173	peak_552
PbANKA_07_v3	543286	544342	1057	543419	146	65.8593	6.20068	63.8488	peak_553
PbANKA_07_v3	544678	545114	437	544843	181.13	100.354	8.06755	98.0914	peak_554
PbANKA_07_v3	598826	599394	569	599026	146.78	70.9248	6.71728	68.8781	peak_558
PbANKA_07_v3	600776	601079	304	600927	61.68	14.3121	3.13394	12.7808	peak_559
PbANKA_07_v3	606462	607346	885	606770	74.95	17.0983	3.16465	15.5224	peak_562
PbANKA_07_v3	609006	609190	185	609069	60.12	13.7955	3.05587	12.2728	peak_563
PbANKA_07_v3	613357	613832	476	613696	86.66	22.5309	3.50651	20.8856	peak_565
PbANKA_07_v3	616694	616981	288	616854	99.94	37.2078	4.90573	35.4145	peak_566
PbANKA_07_v3	636859	637288	430	637120	78.86	25.7376	4.23973	24.0564	peak_569
PbANKA_07_v3	642931	643867	937	643256	151.46	86.1756	8.30182	84.0228	peak_570
PbANKA_07_v3	646930	647285	356	647018	67.14	17.5518	3.40721	15.9698	peak_572
PbANKA_07_v3	665926	666179	254	666075	76.51	19.2068	3.37013	17.6033	peak_574
PbANKA_07_v3	670212	670700	489	670439	195.19	82.3292	5.77019	80.2039	peak_576
PbANKA_07_v3	670796	671192	397	671072	80.42	25.1479	4.04604	23.4733	peak_577
PbANKA_07_v3	672818	673479	662	673317	81.98	23.6256	3.82283	21.9676	peak_578
PbANKA_07_v3	681153	681693	541	681407	88.22	21.4294	3.3046	19.7975	peak_579
PbANKA_07_v3	681841	682116	276	681952	74.17	16.1382	3.00683	14.5765	peak_580
PbANKA_07_v3	683494	683921	428	683674	69.49	17.1625	3.30023	15.5856	peak_582
PbANKA_07_v3	684274	684882	609	684709	99.94	38.9079	5.13593	37.0998	peak_583
PbANKA_07_v3	684961	686830	1870	685313	259.99	188.284	12.5784	184.61	peak_584
PbANKA_07_v3	687660	689349	1690	688719	245.93	110.732	6.33166	108.391	peak_586
PbANKA_07_v3	715856	716327	472	716034	125.7	59.8636	6.52199	57.8953	peak_588
PbANKA_07_v3	751487	754034	2548	753585	256.87	156.555	9.51532	153.662	peak_592
PbANKA_07_v3	761170	762527	1358	762103	225.64	160.553	12.0549	157.587	peak_593
PbANKA_07_v3	764067	764589	523	764441	96.03	29.7686	4.04299	28.045	peak_595
PbANKA_07_v3	766187	767706	1520	767126	234.22	167.048	12.0759	163.948	peak_597
PbANKA_07_v3	775947	777087	1141	776728	152.25	89.1691	8.62208	86.9955	peak_598
PbANKA_07_v3	785441	785691	251	785539	90.57	25.0224	3.68655	23.3486	peak_599
PbANKA_08_v3	79	459	381	241	74.95	30.3061	5.22137	28.577	peak_600
PbANKA_08_v3	32778	33121	344	32950	148.34	86.796	8.60461	84.6393	peak_601
PbANKA_08_v3	33253	33581	329	33424	185.04	120.914	10.2759	118.484	peak_602
PbANKA_08_v3	78123	78397	275	78231	85.1	28.3952	4.28254	26.686	peak_604
PbANKA_08_v3	95927	96364	438	96247	74.17	18.9542	3.38181	17.3531	peak_605
PbANKA_08_v3	111746	112051	306	111881	101.5	36.138	4.65895	34.3539	peak_606
PbANKA_08_v3	128943	129603	661	129106	162.4	58.0184	4.80574	56.0637	peak_607
PbANKA_08_v3	177072	177295	224	177190	71.83	18.6689	3.46925	17.0716	peak_609
PbANKA_08_v3	227143	227432	290	227293	146.78	77.3243	7.49963	75.233	peak_613
PbANKA_08_v3	227765	228036	272	227894	103.06	41.9061	5.29953	40.0729	peak_614
PbANKA_08_v3	228235	228652	418	228462	155.37	86.6953	8.0854	84.5392	peak_615
PbANKA_08_v3	229291	229630	340	229435	201.43	129.988	10.1921	127.465	peak_616
PbANKA_08_v3	236809	237772	964	237310	250.62	133.983	7.8631	131.414	peak_617
PbANKA_08_v3	264996	266289	1294	265557	255.3	174.769	11.3529	171.502	peak_620
PbANKA_08_v3	266409	266791	383	266497	74.17	20.0485	3.53396	18.4334	peak_621
PbANKA_08_v3	269865	270210	346	270003	71.05	16.5323	3.13251	14.9648	peak_622
PbANKA_08_v3	270363	270542	180	270435	64.8	14.119	3.0194	12.5908	peak_623
PbANKA_08_v3	278932	279415	484	279207	135.07	53.2135	5.23342	51.2938	peak_624
PbANKA_08_v3	328823	329159	337	328976	85.1	19.8349	3.18894	18.2222	peak_625
PbANKA_08_v3	370847	371068	222	370978	71.83	18.6605	3.46803	17.0632	peak_628
PbANKA_08_v3	399374	400219	846	399878	235.79	159.845	11.1776	156.892	peak_631
PbANKA_08_v3	403382	404414	1033	404010	244.37	183.144	13.2106	179.636	peak_633
PbANKA_08_v3	410185	410889	705	410710	91.35	34.3338	4.86038	32.566	peak_635
PbANKA_08_v3	437280	438090	811	437428	65.58	16.2205	3.2946	14.6578	peak_636
PbANKA_08_v3	440358	441214	857	440950	170.2	98.6276	8.56013	96.3789	peak_637
PbANKA_08_v3	461364	461889	526	461714	96.81	34.3703	4.65774	32.6018	peak_638
PbANKA_08_v3	483503	483752	250	483642	78.86	20.3158	3.47197	18.6977	peak_640
PbANKA_08_v3	488751	489035	285	488922	86.66	30.5295	4.56981	28.7983	peak_641
PbANKA_08_v3	504064	504911	848	504425	257.65	140.391	8.08269	137.745	peak_642
PbANKA_08_v3	509632	510204	573	509927	136.63	60.2673	5.98393	58.2959	peak_643
PbANKA_08_v3	542953	543789	837	543210	157.71	80.7574	7.25368	78.6426	peak_644
PbANKA_08_v3	549531	550130	600	549949	163.96	80.7159	6.93777	78.6013	peak_645
PbANKA_08_v3	575139	575730	592	575306	69.49	18.4184	3.48477	16.8241	peak_646
PbANKA_08_v3	575892	576904	1013	576311	72.61	18.235	3.36423	16.6425	peak_647
PbANKA_08_v3	577161	577453	293	577298	84.32	23.7706	3.70959	22.1108	peak_648
PbANKA_08_v3	577734	579837	2104	578140	237.35	162.853	11.3498	159.841	peak_649
PbANKA_08_v3	590451	591199	749	590824	199.09	100.287	7.14608	98.0254	peak_651
PbANKA_08_v3	597811	599181	1371	598711	182.69	107.028	8.79417	104.715	peak_652
PbANKA_08_v3	623510	625280	1771	624755	258.43	192.338	13.1077	188.497	peak_653
PbANKA_08_v3	636699	637127	429	636903	116.33	41.4386	4.69324	39.6092	peak_655
PbANKA_08_v3	644478	645444	967	644770	89.79	33.9241	4.92469	32.1599	peak_656
PbANKA_08_v3	656132	656312	181	656228	67.92	18.8177	3.64258	17.2181	peak_657
PbANKA_08_v3	658393	659385	993	659193	171.76	79.1748	6.39867	77.0705	peak_658
PbANKA_08_v3	669294	670021	728	669466	100.72	45.1341	5.96828	43.2751	peak_660
PbANKA_08_v3	692569	692819	251	692707	62.46	15.5973	3.29318	14.0443	peak_661
PbANKA_08_v3	695150	695521	372	695366	62.46	19.0071	3.86153	17.4056	peak_664
PbANKA_08_v3	695749	696170	422	696009	78.07	29.8921	4.84763	28.1674	peak_665
PbANKA_08_v3	703525	704093	569	703948	77.29	26.2217	4.32878	24.5348	peak_666
PbANKA_08_v3	704275	705141	867	704966	137.41	61.0653	6.01788	59.0881	peak_667
PbANKA_08_v3	718776	719303	528	718918	92.13	36.4916	5.10962	34.7039	peak_668
PbANKA_08_v3	719449	720105	657	719770	137.41	71.3695	7.2848	69.3196	peak_669
PbANKA_08_v3	735556	735955	400	735823	99.15	21.1879	3.03499	19.5585	peak_670
PbANKA_08_v3	760926	761573	648	761258	96.81	38.3693	5.20755	36.5658	peak_673
PbANKA_08_v3	762907	763303	397	763173	72.61	20.4247	3.68047	18.8044	peak_675
PbANKA_08_v3	766425	766733	309	766580	80.42	23.9448	3.87699	22.2831	peak_676
PbANKA_08_v3	779147	779631	485	779356	90.57	24.8241	3.66266	23.1522	peak_677
PbANKA_08_v3	783543	784556	1014	783979	114.77	47.2874	5.49202	45.4113	peak_679
PbANKA_08_v3	803251	803707	457	803381	68.71	18.5601	3.55315	16.9645	peak_680
PbANKA_08_v3	804128	808177	4050	806256	270.92	175.23	10.4584	171.953	peak_681
PbANKA_08_v3	808454	810851	2398	809789	217.83	157.412	12.3725	154.504	peak_682
PbANKA_08_v3	812191	812595	405	812443	63.24	16.4918	3.38878	14.9252	peak_684
PbANKA_08_v3	833617	834321	705	834017	74.17	23.8481	4.09311	22.1873	peak_686
PbANKA_08_v3	846694	847117	424	846872	168.64	79.1667	6.52465	77.0626	peak_687
PbANKA_08_v3	853252	853934	683	853725	65.58	16.295	3.30599	14.7312	peak_689
PbANKA_08_v3	901322	902197	876	901947	237.35	162.853	11.3498	159.841	peak_692
PbANKA_08_v3	911954	912203	250	912083	92.13	30.3927	4.26989	28.6627	peak_697
PbANKA_08_v3	914321	915173	853	914684	155.37	81.9227	7.49221	79.7998	peak_698
PbANKA_08_v3	933645	935091	1447	934221	244.37	120.026	7.01067	117.605	peak_700
PbANKA_08_v3	954618	955622	1005	955137	155.37	78.0316	7.03475	75.9351	peak_701
PbANKA_08_v3	979144	979991	848	979724	229.54	156.832	11.2715	153.934	peak_704
PbANKA_08_v3	997825	998148	324	997982	76.51	21.5405	3.6911	19.9064	peak_705
PbANKA_08_v3	1000369	1000723	355	1000559	65.58	14.4275	3.02648	12.894	peak_706
PbANKA_08_v3	1001835	1003765	1931	1002901	240.47	144.898	9.28729	142.188	peak_708
PbANKA_08_v3	1013652	1014157	506	1013895	128.82	65.3061	7.07567	63.2989	peak_710
PbANKA_08_v3	1014953	1015386	434	1015200	101.5	34.5062	4.45639	32.7367	peak_711
PbANKA_08_v3	1017567	1018043	477	1017654	63.24	18.7423	3.75785	17.1438	peak_712
PbANKA_08_v3	1024869	1025241	373	1025035	85.88	33.0535	5.0109	31.2976	peak_713
PbANKA_08_v3	1033282	1033564	283	1033364	71.05	16.8185	3.17179	15.2471	peak_714
PbANKA_08_v3	1055936	1056131	196	1056076	66.36	15.6698	3.1695	14.1157	peak_715
PbANKA_08_v3	1125979	1126440	462	1126294	68.71	14.998	3.03068	13.455	peak_719
PbANKA_08_v3	1149868	1150223	356	1150054	159.27	55.9434	4.71388	54.0038	peak_720
PbANKA_08_v3	1153749	1154541	793	1153926	188.16	99.2116	7.56639	96.9581	peak_721
PbANKA_08_v3	1169107	1169584	478	1169417	135.85	59.4724	5.94999	57.5067	peak_722
PbANKA_08_v3	1169697	1170093	397	1169881	106.18	44.1377	5.45375	42.2869	peak_723
PbANKA_08_v3	1220695	1221540	846	1221334	267.8	172.129	10.3383	168.925	peak_733
PbANKA_08_v3	1224037	1224435	399	1224272	129.6	61.7563	6.53019	59.7746	peak_735
PbANKA_08_v3	1242714	1243410	697	1243003	169.42	56.2296	4.48478	54.2877	peak_737
PbANKA_08_v3	1244603	1247440	2838	1245594	250.62	133.983	7.8631	131.414	peak_739
PbANKA_08_v3	1256282	1256534	253	1256414	67.14	18.1717	3.5015	16.5805	peak_741
PbANKA_08_v3	1256703	1257427	725	1257023	67.92	18.2742	3.55752	16.6814	peak_742
PbANKA_08_v3	1257680	1258118	439	1257767	61.68	15.3522	3.30035	13.804	peak_743
PbANKA_08_v3	1265927	1266764	838	1266182	213.92	118.978	8.26632	116.568	peak_744
PbANKA_08_v3	1277887	1278186	300	1278047	89.79	21.9706	3.36243	20.3319	peak_746
PbANKA_08_v3	1279527	1280444	918	1279827	220.95	142.531	10.308	139.855	peak_748
PbANKA_08_v3	1289305	1289589	285	1289427	69.49	17.7684	3.38857	16.183	peak_749
PbANKA_08_v3	1294062	1295254	1193	1294706	165.52	91.1368	7.99184	88.9488	peak_750
PbANKA_08_v3	1297408	1297616	209	1297531	86.66	26.5063	4.01291	24.8164	peak_751
PbANKA_08_v3	1306933	1307172	240	1307058	64.8	15.2524	3.19005	13.7055	peak_752
PbANKA_08_v3	1311371	1311748	378	1311529	99.94	41.679	5.52744	39.8474	peak_755
PbANKA_08_v3	1316938	1317637	700	1317435	78.07	25.842	4.21385	24.1596	peak_756
PbANKA_08_v3	1317727	1318310	584	1318020	201.43	96.6286	6.74774	94.3959	peak_757
PbANKA_09_v3	22177	23096	920	22861	117.89	43.8825	4.95386	42.0336	peak_758
PbANKA_09_v3	36186	38764	2579	37840	260.77	193.556	13.0993	189.673	peak_760
PbANKA_09_v3	61984	62388	405	62240	92.13	30.2876	4.25631	28.5589	peak_761
PbANKA_09_v3	62964	63479	516	63109	90.57	29.9542	4.31181	28.2289	peak_763
PbANKA_09_v3	64972	67636	2665	66737	270.14	146.015	7.97465	143.29	peak_764
PbANKA_09_v3	108446	108657	212	108562	81.98	30.7495	4.87379	29.0162	peak_766
PbANKA_09_v3	135503	135967	465	135785	107.74	29.2013	3.68171	27.4838	peak_768
PbANKA_09_v3	143291	143730	440	143591	112.43	42.6972	5.00112	40.8578	peak_769
PbANKA_09_v3	147067	148751	1685	147578	200.65	101.16	7.20184	98.8917	peak_770
PbANKA_09_v3	154909	155357	449	155050	84.32	29.9663	4.56362	28.2409	peak_771
PbANKA_09_v3	183551	184163	613	183703	84.32	27.1719	4.16441	25.475	peak_773
PbANKA_09_v3	187452	187783	332	187601	99.15	41.0679	5.39725	39.2415	peak_774
PbANKA_09_v3	193796	194039	244	193920	71.83	22.5619	4.06178	20.916	peak_775
PbANKA_09_v3	194137	195636	1500	195210	188.94	119.982	9.96477	117.561	peak_776
PbANKA_09_v3	195848	196056	209	195956	73.39	21.8262	3.83961	20.1894	peak_777
PbANKA_09_v3	205136	205968	833	205394	200.65	127.369	9.96086	124.875	peak_778
PbANKA_09_v3	213973	214416	444	214159	150.68	93.8153	9.48024	91.6065	peak_779
PbANKA_09_v3	222998	223670	673	223489	135.07	64.2155	6.47639	62.2167	peak_780
PbANKA_09_v3	245731	246129	399	245916	110.09	35.8229	4.2725	34.0417	peak_783
PbANKA_09_v3	290666	290903	238	290784	98.37	24.7196	3.42669	23.0494	peak_785
PbANKA_09_v3	303784	304875	1092	304460	197.53	121.564	9.48065	119.128	peak_787
PbANKA_09_v3	314434	314795	362	314615	133.51	64.2238	6.61009	62.2249	peak_788
PbANKA_09_v3	328015	329730	1716	328474	261.55	182.951	11.8117	179.451	peak_789
PbANKA_09_v3	332953	334647	1695	333827	266.23	212.027	14.8036	207.629	peak_791
PbANKA_09_v3	358791	359473	683	358932	95.25	22.0472	3.20837	20.4072	peak_793
PbANKA_09_v3	411492	413787	2296	412934	253.74	180.966	12.2057	177.527	peak_795
PbANKA_09_v3	414433	414922	490	414563	89	24.2436	3.6002	22.5782	peak_797
PbANKA_09_v3	420478	421142	665	420699	111.65	39.7261	4.69988	37.9106	peak_798
PbANKA_09_v3	431945	432644	700	432104	159.27	87.4318	7.91006	85.2712	peak_799
PbANKA_09_v3	451441	452149	709	452005	97.59	39.8384	5.35326	38.0222	peak_802
PbANKA_09_v3	466944	467532	589	467285	182.69	99.9189	7.98671	97.6598	peak_804
PbANKA_09_v3	489119	490663	1545	490119	257.65	146.999	8.62153	144.259	peak_806
PbANKA_09_v3	531396	531704	309	531539	95.25	34.7543	4.72601	32.9825	peak_807
PbANKA_09_v3	569126	569730	605	569331	175.67	112.798	10.0481	110.44	peak_808
PbANKA_09_v3	575319	576992	1674	575744	248.28	190.466	13.769	186.702	peak_810
PbANKA_09_v3	590234	590887	654	590401	161.61	97.0284	9.0255	94.7924	peak_812
PbANKA_09_v3	593928	594130	203	594026	58.56	13.4947	3.0934	11.9775	peak_813
PbANKA_09_v3	601747	602811	1065	602531	216.27	147.051	11.1044	144.31	peak_814
PbANKA_09_v3	612722	614575	1854	613332	201.43	111.071	8.09729	108.727	peak_815
PbANKA_09_v3	622466	623089	624	622723	125.7	53.8173	5.75909	51.8931	peak_816
PbANKA_09_v3	630855	631395	541	631039	84.32	20.3339	3.28156	18.7153	peak_817
PbANKA_09_v3	633280	634097	818	633700	164.74	80.9732	6.90572	78.8566	peak_818
PbANKA_09_v3	642443	646341	3899	643513	259.21	142.237	8.13148	139.565	peak_820
PbANKA_09_v3	654422	654632	211	654528	86.66	19.3629	3.13081	17.7561	peak_822
PbANKA_09_v3	670007	670352	346	670154	138.97	51.6564	4.99902	49.7484	peak_823
PbANKA_09_v3	685954	686241	288	686097	93.69	33.2204	4.62957	31.4627	peak_824
PbANKA_09_v3	701872	702910	1039	702522	263.89	198.159	13.3956	194.125	peak_825
PbANKA_09_v3	708622	709275	654	708968	101.5	37.6666	4.85436	35.8691	peak_826
PbANKA_09_v3	744480	745441	962	744842	106.96	41.7878	5.18152	39.9553	peak_827
PbANKA_09_v3	774966	777610	2645	776063	256.08	156.941	9.52165	154.04	peak_828
PbANKA_09_v3	784427	785276	850	785152	88.22	34.3561	5.01023	32.5882	peak_830
PbANKA_09_v3	790290	790628	339	790444	91.35	36.2229	5.13542	34.4382	peak_832
PbANKA_09_v3	799311	799735	425	799563	149.9	71.9646	6.68423	69.9104	peak_834
PbANKA_09_v3	807185	808031	847	807897	79.64	32.479	5.25741	30.7284	peak_835
PbANKA_09_v3	808214	808469	256	808359	49.97	12.206	3.21721	10.7132	peak_836
PbANKA_09_v3	838042	838500	459	838320	66.36	15.2195	3.10344	13.6734	peak_837
PbANKA_09_v3	873576	874232	657	874018	107.74	25.3131	3.29524	23.6364	peak_839
PbANKA_09_v3	943371	944111	741	943842	231.1	139.786	9.28403	137.146	peak_842
PbANKA_09_v3	944987	945716	730	945553	183.48	101.986	8.14618	99.7126	peak_843
PbANKA_09_v3	945806	946316	511	945932	75.73	19.7275	3.48204	18.1174	peak_844
PbANKA_09_v3	973684	973968	285	973821	94.47	25.9367	3.67193	24.2529	peak_845
PbANKA_09_v3	976429	977114	686	976894	106.18	33.2525	4.12236	31.4944	peak_846
PbANKA_09_v3	979349	979749	401	979522	81.98	17.7787	3.07327	16.1929	peak_848
PbANKA_09_v3	980021	980883	863	980725	128.82	43.0685	4.47666	41.2261	peak_849
PbANKA_09_v3	995781	996717	937	996262	141.31	67.915	6.60946	65.8896	peak_851
PbANKA_09_v3	1033064	1034136	1073	1033610	202.21	124.935	9.51461	122.467	peak_855
PbANKA_09_v3	1034244	1035573	1330	1034689	167.08	100.913	9.05767	98.6471	peak_856
PbANKA_09_v3	1049643	1050176	534	1049873	156.93	84.6806	7.79446	82.5384	peak_858
PbANKA_09_v3	1051281	1052269	989	1051952	250.62	168.614	11.0602	165.482	peak_859
PbANKA_09_v3	1064540	1065440	901	1064699	91.35	20.9617	3.18439	19.3347	peak_861
PbANKA_09_v3	1068274	1068890	617	1068432	135.07	69.6025	7.16152	67.5651	peak_862
PbANKA_09_v3	1069612	1069975	364	1069809	80.42	26.7962	4.28509	25.1032	peak_864
PbANKA_09_v3	1070889	1071390	502	1071020	75.73	22.4938	3.87694	20.8493	peak_865
PbANKA_09_v3	1110947	1111457	511	1111294	110.09	43.9001	5.22237	42.051	peak_867
PbANKA_09_v3	1112825	1113127	303	1112997	120.23	27.0684	3.19039	25.3726	peak_868
PbANKA_09_v3	1117943	1118281	339	1118142	119.45	41.8297	4.63285	39.9968	peak_869
PbANKA_09_v3	1132582	1134368	1787	1134065	263.11	156.322	9.10728	153.432	peak_870
PbANKA_09_v3	1143164	1144727	1564	1143966	207.68	119.95	8.68133	117.529	peak_871
PbANKA_09_v3	1156521	1157099	579	1156650	71.83	16.5323	3.16646	14.9648	peak_873
PbANKA_09_v3	1160150	1161009	860	1160496	110.87	42.5101	5.08481	40.672	peak_875
PbANKA_09_v3	1166081	1166705	625	1166522	149.9	78.8226	7.50568	76.7207	peak_876
PbANKA_09_v3	1174574	1175366	793	1175142	160.05	72.5965	6.19434	70.5379	peak_877
PbANKA_09_v3	1218271	1222109	3839	1220730	219.39	155.695	11.9438	152.819	peak_879
PbANKA_09_v3	1238716	1239254	539	1238860	94.47	29.9258	4.15088	28.2007	peak_881
PbANKA_09_v3	1267307	1267846	540	1267453	143.66	72.1776	7.03072	70.1219	peak_882
PbANKA_09_v3	1298665	1299422	758	1298913	159.27	85.1369	7.632	82.9915	peak_883
PbANKA_09_v3	1301389	1301725	337	1301558	128.82	37.3074	3.93403	35.5132	peak_885
PbANKA_09_v3	1308425	1309408	984	1309110	188.94	120.557	10.0381	118.13	peak_886
PbANKA_09_v3	1334073	1334682	610	1334543	120.23	37.8494	4.18051	36.0503	peak_888
PbANKA_09_v3	1341649	1341912	264	1341789	60.9	16.7886	3.59159	15.2176	peak_889
PbANKA_09_v3	1352328	1353800	1473	1353662	142.1	50.96	4.76986	49.0571	peak_890
PbANKA_09_v3	1353897	1354217	321	1354048	131.17	73.1952	7.94969	71.1327	peak_891
PbANKA_09_v3	1369360	1369590	231	1369463	74.95	18.1199	3.30224	16.5293	peak_892
PbANKA_09_v3	1374477	1374740	264	1374627	56.21	14.7345	3.35706	13.1961	peak_893
PbANKA_09_v3	1391988	1392686	699	1392165	166.3	91.5359	7.96661	89.3454	peak_895
PbANKA_09_v3	1405187	1406812	1626	1405985	233.44	145.655	9.76845	142.936	peak_898
PbANKA_09_v3	1418916	1419256	341	1419095	95.25	25.3157	3.56485	23.6389	peak_900
PbANKA_09_v3	1485327	1485791	465	1485564	106.18	31.859	3.96968	30.114	peak_901
PbANKA_09_v3	1486020	1486343	324	1486161	125.7	57.3801	6.19991	55.4296	peak_902
PbANKA_09_v3	1510828	1511495	668	1510994	188.16	121.283	10.0896	118.85	peak_903
PbANKA_09_v3	1513064	1513395	332	1513249	107.74	46.1965	5.71015	44.3292	peak_904
PbANKA_09_v3	1518944	1520222	1279	1519593	249.06	186.476	13.1609	182.858	peak_908
PbANKA_09_v3	1520359	1521314	956	1520547	138.19	76.1549	7.85446	74.0717	peak_909
PbANKA_09_v3	1546185	1546648	464	1546368	145.22	62.9049	5.84875	60.9147	peak_910
PbANKA_09_v3	1580770	1581025	256	1580876	152.25	83.1416	7.82535	81.0105	peak_912
PbANKA_09_v3	1581266	1581670	405	1581516	107.74	46.31	5.72584	44.442	peak_913
PbANKA_10_v3	170	483	314	337	84.32	38.0538	5.86544	36.2527	peak_914
PbANKA_10_v3	68017	68308	292	68159	121.8	37.0601	4.09321	35.268	peak_915
PbANKA_10_v3	85524	86078	555	85813	121.02	46.7628	5.08398	44.8906	peak_916
PbANKA_10_v3	130031	131008	978	130479	177.23	99.8145	8.25074	97.5566	peak_917
PbANKA_10_v3	138923	141074	2152	139533	250.62	173.524	11.5922	170.286	peak_919
PbANKA_10_v3	142048	143364	1317	142637	256.08	181.628	12.0173	178.167	peak_921
PbANKA_10_v3	144294	144522	229	144376	78.07	19.2175	3.29477	17.613	peak_923
PbANKA_10_v3	161134	163291	2158	162066	222.51	148.731	10.8541	145.967	peak_924
PbANKA_10_v3	164598	166172	1575	164826	251.4	181.715	12.4356	178.252	peak_927
PbANKA_10_v3	167250	168242	993	167994	197.53	125.024	9.89161	122.555	peak_929
PbANKA_10_v3	171255	172081	827	171771	206.12	132.068	10.0579	129.522	peak_930
PbANKA_10_v3	177971	178877	907	178200	209.24	106.22	7.24965	103.913	peak_931
PbANKA_10_v3	217824	218691	868	218011	215.49	127.808	9.02024	125.309	peak_933
PbANKA_10_v3	222287	222787	501	222404	100.72	35.8548	4.67484	34.073	peak_934
PbANKA_10_v3	267206	269250	2045	267891	235	132.971	8.42873	130.413	peak_937
PbANKA_10_v3	289998	290855	858	290692	111.65	30.9731	3.75489	29.2375	peak_938
PbANKA_10_v3	306030	311494	5465	307348	265.45	170.07	10.2482	166.908	peak_940
PbANKA_10_v3	311649	312047	399	311782	84.32	25.5495	3.94338	23.87	peak_941
PbANKA_10_v3	315930	317328	1399	316755	260.77	197.088	13.5232	193.087	peak_944
PbANKA_10_v3	317462	317857	396	317609	97.59	32.5091	4.36717	30.7584	peak_945
PbANKA_10_v3	359999	360282	284	360137	135.85	67.0711	6.8721	65.0517	peak_946
PbANKA_10_v3	360583	360931	349	360773	169.42	99.7503	8.78046	97.4928	peak_947
PbANKA_10_v3	365616	366149	534	365858	141.31	31.0101	3.16255	29.2742	peak_948
PbANKA_10_v3	393178	393438	261	393315	97.59	30.3994	4.10805	28.6691	peak_950
PbANKA_10_v3	408865	409268	404	409012	119.45	52.7151	5.91441	50.7993	peak_951
PbANKA_10_v3	415117	415441	325	415273	90.57	29.7429	4.28373	28.0199	peak_952
PbANKA_10_v3	442978	443300	323	443108	142.1	41.8638	3.97488	40.0307	peak_954
PbANKA_10_v3	445689	446310	622	446098	149.9	76.2265	7.18586	74.1424	peak_955
PbANKA_10_v3	456010	456261	252	456119	70.27	18.2859	3.42038	16.6929	peak_956
PbANKA_10_v3	483358	484753	1396	484121	256.08	146.05	8.56948	143.324	peak_959
PbANKA_10_v3	490712	491280	569	491125	102.28	40.18	5.12799	38.361	peak_961
PbANKA_10_v3	498153	499615	1463	499101	220.95	107.51	6.93597	105.193	peak_963
PbANKA_10_v3	558556	559187	632	558874	103.06	31.3667	4.00225	29.6268	peak_964
PbANKA_10_v3	564600	564945	346	564737	60.12	15.6003	3.34692	14.0472	peak_965
PbANKA_10_v3	576615	578396	1782	577163	240.47	167.559	11.667	164.449	peak_966
PbANKA_10_v3	578894	579088	195	578975	71.05	18.6605	3.43085	17.0632	peak_967
PbANKA_10_v3	579205	579635	431	579406	103.06	31.3667	4.00225	29.6268	peak_968
PbANKA_10_v3	584518	585150	633	584795	110.87	45.4627	5.46007	43.6011	peak_969
PbANKA_10_v3	585746	586036	291	585917	88.22	27.5454	4.05565	25.8445	peak_970
PbANKA_10_v3	589729	590042	314	589890	103.06	43.0732	5.45917	41.2308	peak_972
PbANKA_10_v3	590481	590966	486	590701	99.94	39.0737	5.15877	37.2638	peak_973
PbANKA_10_v3	598987	599340	354	599200	96.81	36.2569	4.91179	34.472	peak_974
PbANKA_10_v3	604485	605849	1365	604867	248.28	126.272	7.33168	123.79	peak_976
PbANKA_10_v3	608654	609171	518	608965	191.28	117.265	9.37717	114.869	peak_977
PbANKA_10_v3	622550	622785	236	622636	63.24	13.9749	3.00046	12.4489	peak_978
PbANKA_10_v3	653694	653928	235	653794	69.49	15.1479	3.01528	13.6028	peak_980
PbANKA_10_v3	675641	676150	510	675792	107.74	46.2917	5.72331	44.4239	peak_981
PbANKA_10_v3	676555	677424	870	676873	211.58	144.294	11.1832	141.593	peak_982
PbANKA_10_v3	734871	735243	373	734971	60.9	13.5441	3.05492	12.026	peak_992
PbANKA_10_v3	748615	749122	508	748922	128.04	58.5775	6.15724	56.6183	peak_994
PbANKA_10_v3	761972	762725	754	762187	218.61	148.542	11.1448	145.781	peak_995
PbANKA_10_v3	762903	763195	293	763045	67.92	18.1106	3.53214	16.5207	peak_996
PbANKA_10_v3	771956	772161	206	772071	81.2	25.9572	4.10971	24.2733	peak_997
PbANKA_10_v3	805559	805833	275	805685	97.59	44.4183	6.04421	42.5654	peak_1000
PbANKA_10_v3	824646	824918	273	824774	60.9	15.3515	3.3482	13.8033	peak_1002
PbANKA_10_v3	828482	829566	1085	828938	224.85	154.58	11.4114	151.724	peak_1003
PbANKA_10_v3	843478	843693	216	843603	76.51	22.1443	3.77692	20.503	peak_1004
PbANKA_10_v3	889317	889575	259	889465	71.83	19.8381	3.64143	18.2252	peak_1009
PbANKA_10_v3	896668	896893	226	896799	56.99	13.4043	3.16986	11.8887	peak_1010
PbANKA_10_v3	898863	899452	590	899312	81.2	22.0197	3.57381	20.3799	peak_1011
PbANKA_10_v3	905907	906617	711	906124	63.24	17.2534	3.51125	15.6751	peak_1012
PbANKA_10_v3	906908	907744	837	907490	171.76	95.0138	8.08896	92.7953	peak_1013
PbANKA_10_v3	935011	935187	177	935086	63.24	14.5752	3.09089	13.0396	peak_1014
PbANKA_10_v3	944925	945566	642	945086	64.8	16.9337	3.45214	15.3611	peak_1015
PbANKA_10_v3	964398	964776	379	964605	116.33	54.0009	6.24673	52.0755	peak_1016
PbANKA_10_v3	974772	975187	416	974969	133.51	55.7357	5.60448	53.7973	peak_1017
PbANKA_10_v3	976496	976770	275	976668	66.36	20.7803	3.97288	19.1566	peak_1019
PbANKA_10_v3	977048	977456	409	977306	108.52	51.1173	6.34221	49.2133	peak_1020
PbANKA_10_v3	978435	978625	191	978538	67.14	21.2146	3.9862	19.585	peak_1021
PbANKA_10_v3	982578	982814	237	982714	98.37	29.6334	3.97496	27.9117	peak_1022
PbANKA_10_v3	994042	994355	314	994195	129.6	47.0599	4.83718	45.1858	peak_1023
PbANKA_10_v3	1035075	1035404	330	1035235	61.68	13.8865	3.06711	12.3621	peak_1024
PbANKA_10_v3	1040348	1040923	576	1040546	186.6	89.15	6.69993	86.9765	peak_1025
PbANKA_10_v3	1058497	1061268	2772	1059697	258.43	185.081	12.2665	181.504	peak_1026
PbANKA_10_v3	1066619	1067464	846	1067258	188.16	85.8365	6.30532	83.6863	peak_1027
PbANKA_10_v3	1077024	1077347	324	1077181	107.74	43.5166	5.34852	41.6707	peak_1028
PbANKA_10_v3	1079995	1080894	900	1080368	246.72	179.885	12.6494	176.47	peak_1031
PbANKA_10_v3	1099355	1099699	345	1099495	110.87	44.8287	5.37786	42.9723	peak_1032
PbANKA_10_v3	1102502	1103140	639	1102778	147.56	76.4261	7.31323	74.3411	peak_1033
PbANKA_10_v3	1104450	1104768	319	1104649	94.47	35.8967	4.94096	34.1148	peak_1034
PbANKA_10_v3	1128371	1128828	458	1128620	92.13	33.293	4.6564	31.5343	peak_1035
PbANKA_10_v3	1131872	1132086	215	1131979	57.78	14.3157	3.278	12.7843	peak_1036
PbANKA_10_v3	1147304	1147948	645	1147567	136.63	73.7767	7.69083	71.7099	peak_1037
PbANKA_10_v3	1159194	1159616	423	1159350	125.7	45.9971	4.87308	44.1314	peak_1038
PbANKA_10_v3	1161069	1161340	272	1161200	112.43	59.1131	7.27976	57.1503	peak_1039
PbANKA_10_v3	1161950	1163396	1447	1162938	176.45	114.934	10.2446	112.559	peak_1040
PbANKA_10_v3	1172091	1172477	387	1172307	151.46	87.8441	8.52806	85.6801	peak_1044
PbANKA_10_v3	1172584	1172922	339	1172781	65.58	14.4275	3.02648	12.894	peak_1045
PbANKA_10_v3	1192171	1193383	1213	1192576	107.74	48.5431	6.04127	46.6581	peak_1049
PbANKA_10_v3	1279764	1280039	276	1279903	96.81	23.6236	3.37284	21.9658	peak_1051
PbANKA_10_v3	1290023	1290763	741	1290600	99.15	25.274	3.45361	23.5979	peak_1053
PbANKA_10_v3	1294707	1295732	1026	1294892	188.16	99.2116	7.56639	96.9581	peak_1054
PbANKA_10_v3	1323268	1324851	1584	1324416	214.71	118.591	8.16941	116.184	peak_1056
PbANKA_10_v3	1382018	1382272	255	1382134	70.27	19.7209	3.63274	18.1108	peak_1057
PbANKA_10_v3	1391305	1391824	520	1391434	71.05	16.7832	3.16694	15.2123	peak_1058
PbANKA_10_v3	1392391	1394314	1924	1393450	262.33	195.745	13.1665	191.79	peak_1060
PbANKA_10_v3	1394599	1395127	529	1394749	81.98	23.2491	3.77174	21.5949	peak_1061
PbANKA_10_v3	1409668	1411197	1530	1409973	198.31	134.598	11.009	132.021	peak_1063
PbANKA_10_v3	1426492	1426774	283	1426616	69.49	18.9288	3.56136	17.3279	peak_1065
PbANKA_10_v3	1437861	1438075	215	1437987	62.46	14.4344	3.11061	12.9009	peak_1067
PbANKA_10_v3	1438172	1439072	901	1438569	81.98	25.3127	4.05698	23.636	peak_1068
PbANKA_10_v3	1458190	1458883	694	1458393	160.05	92.3366	8.44925	90.1395	peak_1069
PbANKA_10_v3	1482725	1484619	1895	1484390	252.96	165.144	10.5817	162.082	peak_1070
PbANKA_10_v3	1484835	1485146	312	1484998	81.2	27.4153	4.32018	25.7158	peak_1071
PbANKA_10_v3	1499356	1499712	357	1499505	78.07	21.4849	3.5943	19.8517	peak_1073
PbANKA_10_v3	1510412	1512689	2278	1511309	264.67	153.692	8.85576	150.852	peak_1074
PbANKA_10_v3	1519075	1520032	958	1519560	109.3	48.7829	5.93309	46.8963	peak_1075
PbANKA_10_v3	1520128	1520847	720	1520707	131.95	65.8432	6.96198	63.8327	peak_1076
PbANKA_10_v3	1564100	1565427	1328	1565001	246.72	143.45	8.84698	140.761	peak_1078
PbANKA_10_v3	1565517	1566162	646	1565709	92.91	19.5538	3.02931	17.9452	peak_1079
PbANKA_11_v3	88193	88636	444	88444	199.09	123.331	9.5281	120.878	peak_1080
PbANKA_11_v3	102868	103787	920	103443	147.56	71.7733	6.75277	69.7203	peak_1081
PbANKA_11_v3	135489	136681	1193	136445	197.53	131.56	10.7086	129.02	peak_1083
PbANKA_11_v3	140720	141101	382	140886	103.84	31.2896	4.02361	29.5507	peak_1084
PbANKA_11_v3	160513	160731	219	160590	61.68	15.9621	3.40003	14.4038	peak_1086
PbANKA_11_v3	188764	189030	267	188883	71.05	21.646	3.87533	20.0108	peak_1087
PbANKA_11_v3	197532	197769	238	197657	69.49	15.5034	3.06462	13.9519	peak_1088
PbANKA_11_v3	216867	217737	871	217374	166.3	64.4943	5.22809	62.493	peak_1092
PbANKA_11_v3	226684	227467	784	227250	150.68	80.4574	7.63704	78.3443	peak_1093
PbANKA_11_v3	261487	261802	316	261642	87.44	30.47	4.50429	28.7392	peak_1097
PbANKA_11_v3	294841	295388	548	295238	117.89	35.9501	4.09974	34.1677	peak_1101
PbANKA_11_v3	295476	296454	979	295945	254.52	171.592	11.096	168.398	peak_1102
PbANKA_11_v3	303483	303814	332	303676	120.23	29.13	3.36763	27.4132	peak_1105
PbANKA_11_v3	324405	324988	584	324682	103.84	32.0167	4.10587	30.2702	peak_1106
PbANKA_11_v3	325110	325842	733	325222	89	29.6577	4.28595	27.9355	peak_1107
PbANKA_11_v3	327744	328127	384	327940	133.51	53.6893	5.3803	51.7661	peak_1109
PbANKA_11_v3	338808	339670	863	339072	138.97	65.3159	6.49019	63.3086	peak_1110
PbANKA_11_v3	387818	388865	1048	388606	211.58	142.047	10.9038	139.376	peak_1111
PbANKA_11_v3	402554	402863	310	402704	132.73	65.2456	6.81049	63.2388	peak_1113
PbANKA_11_v3	404750	405420	671	404893	91.35	29.3805	4.18732	27.6612	peak_1117
PbANKA_11_v3	408298	409036	739	408805	139.75	58.2164	5.62744	56.2603	peak_1120
PbANKA_11_v3	427678	428745	1068	428317	261.55	194.117	13.0701	190.216	peak_1125
PbANKA_11_v3	428827	429112	286	428944	80.42	23.9448	3.87699	22.2831	peak_1126
PbANKA_11_v3	449020	449324	305	449187	110.09	41.7687	4.95871	39.9363	peak_1128
PbANKA_11_v3	463089	463354	266	463229	81.2	25.3371	4.02223	23.6601	peak_1129
PbANKA_11_v3	463899	464135	237	464001	74.95	20.7609	3.67281	19.1373	peak_1130
PbANKA_11_v3	479804	480092	289	479939	116.33	25.0254	3.08766	23.3516	peak_1131
PbANKA_11_v3	501170	502204	1035	501852	219.39	99.1268	6.29684	96.8742	peak_1132
PbANKA_11_v3	515529	515836	308	515683	60.12	13.761	3.05044	12.239	peak_1133
PbANKA_11_v3	521122	521441	320	521316	78.86	20.3158	3.47197	18.6977	peak_1134
PbANKA_11_v3	541112	541507	396	541259	120.23	37.8494	4.18051	36.0503	peak_1135
PbANKA_11_v3	542298	542495	198	542370	65.58	19.942	3.8909	18.3278	peak_1136
PbANKA_11_v3	572453	573294	842	572708	154.59	67.781	5.98414	65.7564	peak_1140
PbANKA_11_v3	589982	590283	302	590103	100.72	38.1747	4.97735	36.373	peak_1141
PbANKA_11_v3	590507	591956	1450	591604	234.22	146.665	9.80099	143.93	peak_1142
PbANKA_11_v3	606573	606945	373	606722	74.95	24.2042	4.19122	22.5398	peak_1144
PbANKA_11_v3	607383	608736	1354	608055	227.2	166.043	12.5564	162.964	peak_1145
PbANKA_11_v3	636474	636694	221	636578	57.78	14.6722	3.33957	13.1348	peak_1146
PbANKA_11_v3	638575	640871	2297	639527	149.12	89.2	8.85375	87.0261	peak_1147
PbANKA_11_v3	644020	645099	1080	644901	249.84	169.152	11.1972	166.009	peak_1148
PbANKA_11_v3	647449	647681	233	647555	84.32	32.4588	4.94067	30.7086	peak_1149
PbANKA_11_v3	649895	650640	746	650260	165.52	98.826	8.95672	96.5762	peak_1151
PbANKA_11_v3	659128	659314	187	659204	59.34	15.1631	3.32316	13.6178	peak_1152
PbANKA_11_v3	663449	663662	214	663515	62.46	16.9468	3.51199	15.3741	peak_1153
PbANKA_11_v3	663910	664923	1014	664332	251.4	151.982	9.34815	149.166	peak_1154
PbANKA_11_v3	668347	668695	349	668578	67.92	17.8883	3.49784	16.3012	peak_1156
PbANKA_11_v3	679181	679447	267	679329	91.35	24.2063	3.55182	22.5417	peak_1157
PbANKA_11_v3	717080	717705	626	717490	53.09	14.2727	3.38829	12.7421	peak_1159
PbANKA_11_v3	732061	733205	1145	732637	226.42	121.409	7.84194	118.974	peak_1160
PbANKA_11_v3	744276	744904	629	744672	185.82	113.371	9.35678	111.009	peak_1162
PbANKA_11_v3	752964	753158	195	753062	64.8	14.3978	3.06095	12.8648	peak_1163
PbANKA_11_v3	756722	756981	260	756848	67.14	17.0106	3.32605	15.4365	peak_1164
PbANKA_11_v3	758796	759689	894	759449	166.3	75.0952	6.19625	73.0191	peak_1166
PbANKA_11_v3	765337	765585	249	765467	123.36	56.0039	6.11654	54.0636	peak_1167
PbANKA_11_v3	812252	813267	1016	813046	264.67	212.765	15.1253	208.286	peak_1169
PbANKA_11_v3	814097	815217	1121	814656	185.04	90.9262	6.89025	88.7396	peak_1170
PbANKA_11_v3	827300	827740	441	827461	85.1	20.8725	3.31159	19.2472	peak_1171
PbANKA_11_v3	851321	852118	798	851900	200.65	124.334	9.60246	121.871	peak_1174
PbANKA_11_v3	884253	886999	2747	885422	256.08	188.922	12.8542	185.229	peak_1178
PbANKA_11_v3	927021	927236	216	927130	89.79	32.275	4.68586	30.5262	peak_1181
PbANKA_11_v3	938208	939626	1419	938711	220.17	154.623	11.7101	151.767	peak_1182
PbANKA_11_v3	948134	948381	248	948261	96.03	35.1229	4.71999	33.3478	peak_1183
PbANKA_11_v3	1006912	1008102	1191	1007192	178.79	104.161	8.72355	101.871	peak_1185
PbANKA_11_v3	1050281	1050892	612	1050718	178.01	112.783	9.76574	110.425	peak_1187
PbANKA_11_v3	1063160	1063697	538	1063546	135.07	69.2311	7.11256	67.1969	peak_1188
PbANKA_11_v3	1089317	1089937	621	1089772	227.98	119.277	7.63259	116.863	peak_1189
PbANKA_11_v3	1097418	1098351	934	1097720	93.69	33.6896	4.69345	31.9273	peak_1190
PbANKA_11_v3	1113245	1113827	583	1113386	98.37	43.3047	5.79534	41.4604	peak_1191
PbANKA_11_v3	1114196	1114450	255	1114311	60.9	16.894	3.60981	15.3218	peak_1192
PbANKA_11_v3	1117015	1117438	424	1117199	85.1	30.5957	4.59682	28.8636	peak_1193
PbANKA_11_v3	1134099	1134382	284	1134226	85.1	29.3169	4.41237	27.5981	peak_1194
PbANKA_11_v3	1155354	1155922	569	1155758	110.87	51.1043	6.23291	49.2004	peak_1195
PbANKA_11_v3	1156032	1156294	263	1156163	69.49	19.9003	3.70981	18.2867	peak_1196
PbANKA_11_v3	1156410	1156768	359	1156511	60.9	14.922	3.27725	13.3803	peak_1197
PbANKA_11_v3	1176180	1176798	619	1176466	146	70.0792	6.68179	68.0387	peak_1198
PbANKA_11_v3	1178777	1179176	400	1179005	110.09	44.4325	5.28977	42.5793	peak_1199
PbANKA_11_v3	1192806	1193150	345	1192937	116.33	41.4386	4.69324	39.6092	peak_1201
PbANKA_11_v3	1203974	1205227	1254	1204461	180.35	126.952	11.6003	124.462	peak_1202
PbANKA_11_v3	1221848	1222099	252	1221999	62.46	17.4893	3.60218	15.9085	peak_1203
PbANKA_11_v3	1222300	1222748	449	1222540	85.88	32.1647	4.87395	30.4167	peak_1204
PbANKA_11_v3	1233326	1233611	286	1233466	117.11	56.8394	6.56819	54.8929	peak_1205
PbANKA_11_v3	1235990	1236517	528	1236282	107.74	47.9809	5.96067	46.1	peak_1206
PbANKA_11_v3	1237018	1237852	835	1237596	215.49	135.477	9.84026	132.892	peak_1207
PbANKA_11_v3	1255227	1255710	484	1255492	230.32	100.992	6.08737	98.7254	peak_1209
PbANKA_11_v3	1272198	1272494	297	1272362	96.03	34.6763	4.66082	32.9056	peak_1211
PbANKA_11_v3	1315048	1316355	1308	1315958	225.64	120.5	7.81502	118.073	peak_1214
PbANKA_11_v3	1344014	1344797	784	1344486	182.69	104.774	8.53123	102.479	peak_1215
PbANKA_11_v3	1365431	1366355	925	1366142	151.46	72.842	6.66099	70.7816	peak_1216
PbANKA_11_v3	1395145	1396365	1221	1395683	260.77	131.136	7.27136	128.6	peak_1218
PbANKA_11_v3	1409350	1410400	1051	1409915	192.06	115.558	9.0987	113.178	peak_1220
PbANKA_11_v3	1425305	1426327	1023	1426108	224.07	138.728	9.59256	136.104	peak_1221
PbANKA_11_v3	1442804	1443205	402	1442973	97.59	39.18	5.25886	37.3693	peak_1223
PbANKA_11_v3	1468709	1469010	302	1468872	75.73	21.4806	3.7294	19.848	peak_1225
PbANKA_11_v3	1507726	1509051	1326	1508071	234.22	166.871	12.0543	163.775	peak_1226
PbANKA_11_v3	1522204	1523649	1446	1522774	248.28	149.027	9.23248	146.257	peak_1227
PbANKA_11_v3	1528268	1528557	290	1528419	103.06	31.3667	4.00225	29.6268	peak_1228
PbANKA_11_v3	1569461	1569984	524	1569618	84.32	19.3133	3.16002	17.7071	peak_1230
PbANKA_11_v3	1570145	1570453	309	1570304	76.51	25.2176	4.23268	23.5424	peak_1231
PbANKA_11_v3	1570544	1570739	196	1570595	62.46	16.7029	3.47188	15.133	peak_1232
PbANKA_11_v3	1570921	1571205	285	1571042	77.29	25.3994	4.20342	23.7216	peak_1233
PbANKA_11_v3	1572584	1573229	646	1572732	182.69	115.506	9.84376	113.126	peak_1235
PbANKA_11_v3	1599524	1600220	697	1599665	92.91	31.6339	4.46972	29.8919	peak_1237
PbANKA_11_v3	1607836	1608409	574	1608316	76.51	20.3357	3.52332	18.7169	peak_1239
PbANKA_11_v3	1610782	1611308	527	1611119	79.64	25.5354	4.15453	23.856	peak_1240
PbANKA_11_v3	1647541	1647877	337	1647693	107.74	42.2899	5.18866	40.4534	peak_1242
PbANKA_11_v3	1648052	1648295	244	1648171	79.64	24.3029	3.97629	22.637	peak_1243
PbANKA_11_v3	1669525	1669794	270	1669662	75.73	18.6605	3.33619	17.0632	peak_1244
PbANKA_11_v3	1672887	1674173	1287	1673390	263.89	172.214	10.5906	169.007	peak_1245
PbANKA_11_v3	1709548	1710409	862	1710254	151.46	89.1314	8.706	86.9583	peak_1246
PbANKA_11_v3	1711620	1711813	194	1711755	60.9	16.8518	3.6025	15.2801	peak_1247
PbANKA_11_v3	1712033	1712331	299	1712194	126.48	68.3774	7.63596	66.349	peak_1248
PbANKA_12_v3	58409	58768	360	58569	106.18	45.832	5.68529	43.9675	peak_1249
PbANKA_12_v3	93831	94153	323	94014	100.72	38.143	4.97312	36.3415	peak_1250
PbANKA_12_v3	102408	103067	660	102903	191.28	125.88	10.4501	123.403	peak_1251
PbANKA_12_v3	106160	106645	486	106489	132.73	65.9479	6.90224	63.9366	peak_1253
PbANKA_12_v3	123292	123570	279	123414	89	32.8128	4.72189	31.0589	peak_1254
PbANKA_12_v3	128927	129619	693	129290	234.22	135.449	8.71199	132.864	peak_1255
PbANKA_12_v3	139139	139724	586	139526	69.49	19.9003	3.70981	18.2867	peak_1257
PbANKA_12_v3	139802	140007	206	139947	67.14	18.6065	3.5685	17.0105	peak_1258
PbANKA_12_v3	147325	149124	1800	148627	242.03	158.639	10.5217	155.707	peak_1259
PbANKA_12_v3	168023	168280	258	168140	67.14	15.5655	3.11445	14.0132	peak_1260
PbANKA_12_v3	174470	175095	626	174653	118.67	53.8825	6.13282	51.958	peak_1261
PbANKA_12_v3	185058	186206	1149	185640	99.15	36.1385	4.72785	34.3544	peak_1266
PbANKA_12_v3	187122	190753	3632	189138	249.06	109.291	6.09897	106.96	peak_1267
PbANKA_12_v3	232766	234729	1964	232928	249.84	175.902	11.9447	172.605	peak_1269
PbANKA_12_v3	242430	242879	450	242586	119.45	29.6712	3.44154	27.9489	peak_1270
PbANKA_12_v3	243042	243603	562	243393	130.38	65.5979	6.96269	63.589	peak_1271
PbANKA_12_v3	277231	277786	556	277613	147.56	74.6932	7.10036	72.62	peak_1273
PbANKA_12_v3	277933	282401	4469	279180	268.58	161.219	9.29574	158.24	peak_1274
PbANKA_12_v3	285584	286238	655	285954	195.19	124.769	9.99146	122.302	peak_1275
PbANKA_12_v3	313535	313837	303	313662	132.73	52.9418	5.34907	51.024	peak_1276
PbANKA_12_v3	318888	320069	1182	319555	181.91	108.643	9.06644	106.318	peak_1277
PbANKA_12_v3	333364	333872	509	333680	221.73	133.687	9.28049	131.121	peak_1278
PbANKA_12_v3	359152	360051	900	359685	151.46	78.661	7.34189	76.5601	peak_1279
PbANKA_12_v3	398070	398404	335	398242	68.71	18.0134	3.47005	16.4249	peak_1281
PbANKA_12_v3	398531	398897	367	398734	89.79	31.6042	4.59103	29.8624	peak_1282
PbANKA_12_v3	440842	441871	1030	441264	199.09	135.585	11.0415	132.998	peak_1286
PbANKA_12_v3	448317	449217	901	448928	150.68	78.636	7.40984	76.5351	peak_1287
PbANKA_12_v3	449453	450019	567	449774	109.3	44.8827	5.40681	43.026	peak_1288
PbANKA_12_v3	459181	459384	204	459294	72.61	22.7018	4.02716	21.0542	peak_1289
PbANKA_12_v3	468642	468878	237	468754	81.98	26.2614	4.19252	24.5743	peak_1290
PbANKA_12_v3	469036	469394	359	469258	134.29	66.4934	6.8295	64.4783	peak_1291
PbANKA_12_v3	477815	479302	1488	478411	240.47	153.613	10.1483	150.774	peak_1292
PbANKA_12_v3	518578	519901	1324	519204	207.68	137.512	10.6655	134.903	peak_1294
PbANKA_12_v3	542306	543827	1522	543552	261.55	192.59	12.8915	188.737	peak_1296
PbANKA_12_v3	543907	545096	1190	544699	99.15	25.4544	3.47277	23.7761	peak_1297
PbANKA_12_v3	546597	548109	1513	547225	267.8	200.682	13.3464	196.59	peak_1299
PbANKA_12_v3	549548	550399	852	549888	85.88	24.3644	3.77748	22.6976	peak_1301
PbANKA_12_v3	573426	573899	474	573742	68.71	15.9126	3.16068	14.3551	peak_1303
PbANKA_12_v3	578288	578468	181	578362	63.24	18.6295	3.73882	17.0333	peak_1304
PbANKA_12_v3	622322	622854	533	622534	100.72	33.8389	4.42244	32.0754	peak_1305
PbANKA_12_v3	628422	628784	363	628575	178.01	99.4367	8.13682	97.1812	peak_1306
PbANKA_12_v3	638535	639674	1140	638964	188.94	85.8365	6.33135	83.6863	peak_1308
PbANKA_12_v3	649461	649832	372	649673	166.3	66.4413	5.39674	64.4266	peak_1309
PbANKA_12_v3	656170	656909	740	656496	107.74	42.5921	5.22772	40.7536	peak_1310
PbANKA_12_v3	663867	664146	280	663986	101.5	32.966	4.2707	31.211	peak_1311
PbANKA_12_v3	675178	675837	660	675588	89	29.6577	4.28595	27.9355	peak_1312
PbANKA_12_v3	675939	676386	448	676151	125.7	30.7714	3.42432	29.0378	peak_1313
PbANKA_12_v3	691436	691625	190	691531	83.54	24.0877	3.79439	22.4247	peak_1315
PbANKA_12_v3	701650	702734	1085	702202	249.84	176.637	12.0287	173.321	peak_1316
PbANKA_12_v3	710922	711598	677	711412	116.33	48.236	5.49354	46.353	peak_1317
PbANKA_12_v3	738972	739265	294	739123	117.89	48.9274	5.5576	47.0396	peak_1318
PbANKA_12_v3	749458	749741	284	749595	120.23	52.0918	5.77309	50.1803	peak_1319
PbANKA_12_v3	756115	756621	507	756424	238.91	129.255	7.99694	126.741	peak_1320
PbANKA_12_v3	770529	771234	706	770987	130.38	64.8853	6.8677	62.8816	peak_1321
PbANKA_12_v3	783067	783686	620	783338	139.75	71.7093	7.21953	69.6572	peak_1322
PbANKA_12_v3	791878	793294	1417	792668	229.54	168.954	12.7708	165.816	peak_1323
PbANKA_12_v3	820725	820959	235	820845	67.92	22.5906	4.26637	20.9442	peak_1325
PbANKA_12_v3	837588	837779	192	837661	57.78	12.7187	3.00933	11.2157	peak_1326
PbANKA_12_v3	852057	854553	2497	853452	185.04	114.785	9.49138	112.411	peak_1328
PbANKA_12_v3	866242	866838	597	866661	117.89	51.9539	5.94463	50.0436	peak_1333
PbANKA_12_v3	867878	869001	1124	868734	210.02	116.186	8.11617	113.8	peak_1334
PbANKA_12_v3	888024	888342	319	888171	110.87	44.4325	5.32695	42.5793	peak_1337
PbANKA_12_v3	896119	896701	583	896359	78.07	21.588	3.60827	19.9536	peak_1338
PbANKA_12_v3	939609	940293	685	939839	140.53	51.294	4.88049	49.3888	peak_1342
PbANKA_12_v3	942843	944644	1802	943525	256.87	173.967	11.2232	170.719	peak_1343
PbANKA_12_v3	950545	950988	444	950749	79.64	20.5086	3.45718	18.8872	peak_1346
PbANKA_12_v3	956593	956860	268	956733	57.78	13.8969	3.20643	12.3725	peak_1349
PbANKA_12_v3	959426	960513	1088	959908	89	32.9193	4.7371	31.1646	peak_1352
PbANKA_12_v3	961224	961853	630	961308	56.99	12.4604	3.00957	10.9624	peak_1353
PbANKA_12_v3	964419	965121	703	964986	85.1	23.1318	3.58755	21.4791	peak_1354
PbANKA_12_v3	965557	967910	2354	966249	222.51	148.028	10.7722	145.273	peak_1355
PbANKA_12_v3	969934	970725	792	970528	151.46	70.0531	6.35269	68.013	peak_1356
PbANKA_12_v3	1026155	1026855	701	1026334	134.29	61.5942	6.22278	59.6138	peak_1358
PbANKA_12_v3	1034189	1034938	750	1034374	170.98	94.6491	8.11855	92.4335	peak_1359
PbANKA_12_v3	1057298	1058593	1296	1057725	96.81	35.3944	4.79449	33.6171	peak_1360
PbANKA_12_v3	1103273	1104477	1205	1103617	254.52	171.723	11.1097	168.526	peak_1361
PbANKA_12_v3	1137969	1138251	283	1138099	59.34	16.4904	3.54922	14.9239	peak_1363
PbANKA_12_v3	1139665	1139856	192	1139734	62.46	18.0301	3.69338	16.4414	peak_1364
PbANKA_12_v3	1235427	1236116	690	1235695	230.32	146.665	10.0574	143.93	peak_1370
PbANKA_12_v3	1255912	1256214	303	1256080	78.86	21.8003	3.67306	20.1637	peak_1371
PbANKA_12_v3	1264911	1265314	404	1265162	81.2	24.8061	3.94827	23.1345	peak_1372
PbANKA_12_v3	1266831	1267924	1094	1267111	180.35	104.709	8.63582	102.415	peak_1373
PbANKA_12_v3	1282035	1282737	703	1282572	110.09	44.4127	5.28725	42.5599	peak_1374
PbANKA_12_v3	1294681	1294878	198	1294793	72.61	19.9756	3.61429	18.3612	peak_1375
PbANKA_12_v3	1298567	1299658	1092	1298968	151.46	78.459	7.31737	76.3594	peak_1376
PbANKA_12_v3	1307152	1307879	728	1307549	156.93	88.4349	8.27031	86.2665	peak_1378
PbANKA_12_v3	1322418	1322791	374	1322658	54.65	14.0116	3.3335	12.485	peak_1379
PbANKA_12_v3	1341837	1342259	423	1342015	98.37	28.3068	3.82207	26.5984	peak_1380
PbANKA_12_v3	1345744	1347344	1601	1346623	215.49	147.362	11.2343	144.619	peak_1381
PbANKA_12_v3	1379926	1380317	392	1380159	70.27	17.0235	3.23941	15.4491	peak_1383
PbANKA_12_v3	1380499	1381254	756	1380667	256.87	173.856	11.2115	170.61	peak_1384
PbANKA_12_v3	1381382	1382627	1246	1381926	207.68	133.825	10.2201	131.257	peak_1385
PbANKA_12_v3	1399325	1399785	461	1399470	104.62	40.0211	5.02952	38.2033	peak_1386
PbANKA_12_v3	1463661	1464387	727	1464189	164.74	94.0512	8.42581	91.8407	peak_1388
PbANKA_12_v3	1493512	1493892	381	1493675	106.96	41.3909	5.13011	39.562	peak_1390
PbANKA_12_v3	1498293	1499559	1267	1499064	245.15	126.498	7.45921	124.013	peak_1392
PbANKA_12_v3	1500569	1500829	261	1500701	122.58	54.5919	6.0011	52.6621	peak_1394
PbANKA_12_v3	1500976	1501502	527	1501229	232.66	109.849	6.67606	107.514	peak_1395
PbANKA_12_v3	1511736	1512899	1164	1512555	109.3	39.9932	4.79584	38.1756	peak_1397
PbANKA_12_v3	1521592	1521944	353	1521812	59.34	15.5886	3.39473	14.0357	peak_1398
PbANKA_12_v3	1522200	1522822	623	1522606	193.62	131.434	11.0367	128.895	peak_1399
PbANKA_12_v3	1532596	1532773	178	1532678	61.68	14.2252	3.12025	12.6953	peak_1400
PbANKA_12_v3	1540985	1542661	1677	1542071	104.62	43.5121	5.49594	41.6662	peak_1402
PbANKA_12_v3	1553008	1554794	1787	1554294	213.14	141.193	10.6236	138.535	peak_1404
PbANKA_12_v3	1580754	1581263	510	1581027	144.44	50.6521	4.69155	48.7517	peak_1407
PbANKA_12_v3	1584418	1584818	401	1584583	128.82	40.0633	4.18784	38.2451	peak_1408
PbANKA_12_v3	1594250	1594741	492	1594456	125.7	65.1418	7.2492	63.1359	peak_1409
PbANKA_12_v3	1607874	1608082	209	1607963	81.2	27.9055	4.39249	26.2011	peak_1410
PbANKA_12_v3	1608806	1609088	283	1608950	92.13	35.4454	4.95815	33.6677	peak_1411
PbANKA_12_v3	1623159	1624905	1747	1624177	228.76	158.912	11.6087	155.976	peak_1412
PbANKA_12_v3	1635959	1636159	201	1636090	68.71	14.998	3.03068	13.455	peak_1414
PbANKA_12_v3	1656413	1656887	475	1656593	139.75	65.0686	6.39788	63.0635	peak_1415
PbANKA_12_v3	1672192	1672768	577	1672480	125.7	56.5181	6.091	54.5738	peak_1416
PbANKA_12_v3	1676385	1677061	677	1676658	221.73	145.441	10.5575	142.725	peak_1417
PbANKA_13_v3	58409	59397	989	58950	245.15	156.424	10.1087	153.533	peak_1418
PbANKA_13_v3	117671	118539	869	118374	105.4	27.5029	3.54669	25.8026	peak_1419
PbANKA_13_v3	137911	138129	219	138019	101.5	45.4151	5.93531	43.554	peak_1420
PbANKA_13_v3	138424	138805	382	138597	92.13	38.5692	5.42009	36.7641	peak_1421
PbANKA_13_v3	142031	142284	254	142150	64.8	17.6844	3.57281	16.1	peak_1422
PbANKA_13_v3	198302	198726	425	198548	157.71	51.3976	4.40863	49.4914	peak_1424
PbANKA_13_v3	210304	211415	1112	211054	125.7	53.8173	5.75909	51.8931	peak_1425
PbANKA_13_v3	227562	228042	481	227845	89	27.8544	4.04917	26.1506	peak_1426
PbANKA_13_v3	256393	257715	1323	257031	178.79	93.2278	7.49128	91.0236	peak_1427
PbANKA_13_v3	265802	267110	1309	266553	208.46	136.653	10.473	134.053	peak_1428
PbANKA_13_v3	284765	285125	361	284923	92.91	21.485	3.23823	19.8517	peak_1429
PbANKA_13_v3	307306	308735	1430	307581	259.21	176.204	11.2231	172.901	peak_1432
PbANKA_13_v3	311490	313853	2364	313040	267.8	212.227	14.762	207.822	peak_1433
PbANKA_13_v3	346273	346674	402	346544	96.81	36.3195	4.92039	34.5337	peak_1437
PbANKA_13_v3	369773	370476	704	370065	239.69	140.258	8.9144	137.612	peak_1438
PbANKA_13_v3	412717	413412	696	413231	171.76	105.667	9.41606	103.366	peak_1439
PbANKA_13_v3	418391	419125	735	418742	132.73	45.759	4.61127	43.8949	peak_1441
PbANKA_13_v3	435951	436296	346	436116	133.51	69.5627	7.31019	67.5257	peak_1442
PbANKA_13_v3	437909	438960	1052	438785	172.54	108.667	9.7261	106.341	peak_1443
PbANKA_13_v3	450214	450662	449	450575	71.05	21.459	3.84653	19.8264	peak_1446
PbANKA_13_v3	457085	457435	351	457181	100.72	40.4909	5.29281	38.669	peak_1447
PbANKA_13_v3	470468	473074	2607	472167	259.99	181.89	11.8631	178.42	peak_1450
PbANKA_13_v3	488038	488339	302	488176	99.94	27.6356	3.73835	25.9336	peak_1452
PbANKA_13_v3	489677	491711	2035	490540	225.64	164.26	12.5304	161.215	peak_1454
PbANKA_13_v3	493936	494174	239	494046	70.27	18.1019	3.39367	16.5124	peak_1456
PbANKA_13_v3	501574	503183	1610	502147	218.61	157.167	12.2361	154.263	peak_1458
PbANKA_13_v3	513890	514563	674	514162	135.85	69.4283	7.17949	67.392	peak_1460
PbANKA_13_v3	536250	536516	267	536392	109.3	43.736	5.2588	41.8883	peak_1461
PbANKA_13_v3	542076	542366	291	542195	85.1	26.7065	4.05114	25.0144	peak_1462
PbANKA_13_v3	546423	549733	3311	548776	251.4	177.439	11.9441	174.093	peak_1463
PbANKA_13_v3	549875	550457	583	550013	105.4	40.7463	5.0667	38.9225	peak_1464
PbANKA_13_v3	554947	555540	594	555319	194.41	126.298	10.2702	123.816	peak_1465
PbANKA_13_v3	560538	562094	1557	561233	267.8	200.978	13.381	196.868	peak_1466
PbANKA_13_v3	566846	567648	803	567317	193.62	134.062	11.3965	131.492	peak_1467
PbANKA_13_v3	568446	568790	345	568591	131.95	58.5612	6.043	56.6021	peak_1469
PbANKA_13_v3	581116	581306	191	581220	65.58	19.6618	3.844	18.0523	peak_1470
PbANKA_13_v3	594625	595135	511	594806	155.37	72.5755	6.43068	70.5172	peak_1471
PbANKA_13_v3	595413	596370	958	595750	201.43	107.922	7.78586	105.602	peak_1472
PbANKA_13_v3	610076	610623	548	610325	227.98	122.32	7.89578	119.877	peak_1474
PbANKA_13_v3	627555	628292	738	628025	108.52	42.6918	5.18288	40.8525	peak_1475
PbANKA_13_v3	634014	636529	2516	634935	263.89	172.266	10.5957	169.056	peak_1476
PbANKA_13_v3	663007	663585	579	663354	197.53	117.569	9.02403	115.171	peak_1477
PbANKA_13_v3	760651	761738	1088	761335	122.58	51.304	5.59456	49.3988	peak_1479
PbANKA_13_v3	773235	774830	1596	773905	263.11	198.952	13.4508	194.905	peak_1482
PbANKA_13_v3	814836	815233	398	815055	97.59	30.8195	4.15882	29.0853	peak_1484
PbANKA_13_v3	826848	827146	299	826987	92.91	30.1076	4.26858	28.3808	peak_1485
PbANKA_13_v3	829412	829792	381	829633	99.94	30.238	4.03548	28.5099	peak_1486
PbANKA_13_v3	836443	836717	275	836576	88.22	26.51	3.92194	24.8202	peak_1488
PbANKA_13_v3	930697	931135	439	930838	67.92	17.0486	3.36988	15.4738	peak_1491
PbANKA_13_v3	971349	971737	389	971522	150.68	75.9503	7.08466	73.8683	peak_1492
PbANKA_13_v3	976675	977322	648	976833	135.85	63.3899	6.41265	61.3968	peak_1493
PbANKA_13_v3	1039321	1039655	335	1039484	148.34	81.5543	7.89249	79.4341	peak_1495
PbANKA_13_v3	1082771	1083185	415	1082979	165.52	93.8804	8.3259	91.671	peak_1497
PbANKA_13_v3	1119409	1119676	268	1119533	93.69	32.5323	4.53693	30.7812	peak_1498
PbANKA_13_v3	1120072	1120737	666	1120397	249.84	146.345	8.95852	143.615	peak_1499
PbANKA_13_v3	1128513	1128894	382	1128658	108.52	31.7449	3.91156	30.0012	peak_1500
PbANKA_13_v3	1148692	1149710	1019	1148875	135.85	61.8682	6.22979	59.8853	peak_1501
PbANKA_13_v3	1160493	1162127	1635	1161813	231.88	158.983	11.3861	156.046	peak_1502
PbANKA_13_v3	1190443	1190933	491	1190723	77.29	23.6562	3.94543	21.9978	peak_1503
PbANKA_13_v3	1209484	1210325	842	1209803	69.49	16.492	3.20393	14.9252	peak_1504
PbANKA_13_v3	1211167	1211781	615	1211539	251.4	188.226	13.2174	184.556	peak_1506
PbANKA_13_v3	1216276	1218171	1896	1217464	235	194.619	15.7263	190.7	peak_1508
PbANKA_13_v3	1218285	1219790	1506	1218903	102.28	22.7038	3.12963	21.0562	peak_1509
PbANKA_13_v3	1220116	1220457	342	1220299	106.18	37.9053	4.66006	36.1056	peak_1510
PbANKA_13_v3	1221654	1222028	375	1221814	74.17	27.607	4.69818	25.9055	peak_1511
PbANKA_13_v3	1222227	1222693	467	1222324	75.73	19.7694	3.48783	18.1582	peak_1512
PbANKA_13_v3	1226574	1227443	870	1226841	113.99	48.8008	5.74944	46.9139	peak_1513
PbANKA_13_v3	1244105	1245114	1010	1244922	127.26	39.4288	4.13747	37.6159	peak_1514
PbANKA_13_v3	1250051	1250319	269	1250183	71.05	17.561	3.2749	15.9785	peak_1515
PbANKA_13_v3	1250559	1250892	334	1250776	102.28	25.8219	3.44259	24.1398	peak_1516
PbANKA_13_v3	1250998	1251324	327	1251107	82.76	31.8163	4.97559	30.072	peak_1517
PbANKA_13_v3	1251758	1251953	196	1251850	64.02	18.1916	3.61229	16.5997	peak_1518
PbANKA_13_v3	1276108	1277039	932	1276542	256.87	188.918	12.8927	185.228	peak_1519
PbANKA_13_v3	1278723	1279654	932	1279111	226.42	134.877	9.09665	132.297	peak_1522
PbANKA_13_v3	1283797	1285549	1753	1284794	206.12	134.572	10.3558	131.996	peak_1525
PbANKA_13_v3	1285629	1286266	638	1286104	117.11	55.8617	6.43128	53.9227	peak_1526
PbANKA_13_v3	1292924	1293228	305	1293083	122.58	55.9772	6.17885	54.0372	peak_1528
PbANKA_13_v3	1358257	1359585	1329	1358978	255.3	169.733	10.8272	166.578	peak_1530
PbANKA_13_v3	1376140	1376396	257	1376272	78.07	21.4849	3.5943	19.8517	peak_1532
PbANKA_13_v3	1422063	1422674	612	1422522	115.55	46.9813	5.39545	45.1078	peak_1533
PbANKA_13_v3	1423282	1424370	1089	1423879	199.87	109.222	8.03483	106.893	peak_1534
PbANKA_13_v3	1445831	1446503	673	1446197	154.59	75.2016	6.77682	73.1248	peak_1535
PbANKA_13_v3	1453139	1454086	948	1453622	111.65	36.4752	4.33256	34.6878	peak_1538
PbANKA_13_v3	1515760	1515976	217	1515868	71.05	20.7967	3.74562	19.1728	peak_1540
PbANKA_13_v3	1522776	1523777	1002	1523228	194.41	111.144	8.4959	108.799	peak_1541
PbANKA_13_v3	1555790	1556218	429	1556098	76.51	23.1081	3.91638	21.4561	peak_1544
PbANKA_13_v3	1566845	1567347	503	1566978	103.84	43.5453	5.56619	41.6992	peak_1545
PbANKA_13_v3	1572355	1573255	901	1572971	270.14	159.492	9.03793	156.545	peak_1547
PbANKA_13_v3	1599578	1599975	398	1599733	85.1	30.1617	4.53365	28.4343	peak_1549
PbANKA_13_v3	1600952	1601150	199	1601059	62.46	15.4858	3.27544	13.9347	peak_1550
PbANKA_13_v3	1651157	1651572	416	1651342	106.96	29.2731	3.72283	27.5548	peak_1552
PbANKA_13_v3	1662183	1662893	711	1662603	88.22	24.8851	3.71768	23.2125	peak_1553
PbANKA_13_v3	1668753	1670110	1358	1669689	187.38	108.157	8.58915	105.836	peak_1554
PbANKA_13_v3	1676590	1677687	1098	1677161	249.06	177.253	12.0617	173.913	peak_1557
PbANKA_13_v3	1693267	1693823	557	1693716	78.86	25.9996	4.27926	24.3147	peak_1562
PbANKA_13_v3	1694027	1694861	835	1694645	88.22	27.5454	4.05565	25.8445	peak_1563
PbANKA_13_v3	1717914	1718222	309	1718068	126.48	46.7037	4.90311	44.8323	peak_1565
PbANKA_13_v3	1725775	1726421	647	1726033	106.96	28.0713	3.59874	26.3654	peak_1566
PbANKA_13_v3	1745909	1747412	1504	1746739	261.55	183.812	11.9049	180.281	peak_1567
PbANKA_13_v3	1757121	1757412	292	1757274	94.47	27.1926	3.81881	25.4955	peak_1568
PbANKA_13_v3	1757546	1757802	257	1757667	71.05	22.2677	3.97199	20.6253	peak_1569
PbANKA_13_v3	1768575	1768888	314	1768723	163.18	94.1744	8.48147	91.9625	peak_1570
PbANKA_13_v3	1769412	1770136	725	1769988	85.88	21.9562	3.47361	20.3183	peak_1571
PbANKA_13_v3	1770625	1773839	3215	1771803	254.52	154.952	9.46382	152.088	peak_1572
PbANKA_13_v3	1788789	1789061	273	1788958	75.73	17.6198	3.19718	16.0361	peak_1573
PbANKA_13_v3	1790299	1790657	359	1790448	106.18	39.6377	4.87188	37.8231	peak_1574
PbANKA_13_v3	1810633	1811304	672	1810982	92.91	22.526	3.35388	20.8809	peak_1575
PbANKA_13_v3	1813460	1813918	459	1813608	99.15	26.425	3.57695	24.7361	peak_1576
PbANKA_13_v3	1819462	1819808	347	1819737	68.71	17.0029	3.31931	15.4291	peak_1577
PbANKA_13_v3	1827630	1827833	204	1827721	64.02	16.1623	3.29101	14.6004	peak_1578
PbANKA_13_v3	1830418	1830683	266	1830546	71.83	18.4525	3.43791	16.8579	peak_1579
PbANKA_13_v3	1846646	1847808	1163	1847500	188.16	109.907	8.71463	107.572	peak_1580
PbANKA_13_v3	1848024	1848348	325	1848191	76.51	22.3468	3.80597	20.7037	peak_1581
PbANKA_13_v3	1858220	1858600	381	1858375	93.69	29.9019	4.19425	28.1773	peak_1583
PbANKA_13_v3	1858698	1860778	2081	1859001	237.35	161.013	11.1414	158.037	peak_1584
PbANKA_13_v3	1862493	1862810	318	1862678	105.4	26.371	3.43228	24.6829	peak_1585
PbANKA_13_v3	1886585	1887597	1013	1887393	174.89	102.471	8.79435	100.194	peak_1586
PbANKA_13_v3	1888985	1889228	244	1889098	53.09	13.0789	3.17058	11.5689	peak_1589
PbANKA_13_v3	1895039	1896911	1873	1896210	239.69	175.828	12.7552	172.536	peak_1591
PbANKA_13_v3	1909197	1909439	243	1909290	62.46	13.8568	3.02189	12.3328	peak_1593
PbANKA_13_v3	1910104	1911530	1427	1911399	91.35	25.4093	3.69389	23.7313	peak_1595
PbANKA_13_v3	1911648	1913497	1850	1911840	270.14	159.492	9.03793	156.545	peak_1596
PbANKA_13_v3	1924514	1928075	3562	1926822	247.5	187.785	13.5308	184.13	peak_1597
PbANKA_13_v3	1937770	1938210	441	1937863	68.71	18.9562	3.61405	17.3551	peak_1598
PbANKA_13_v3	1943031	1943577	547	1943166	115.55	50.8743	5.89394	48.9723	peak_1601
PbANKA_13_v3	1947952	1948207	256	1948081	64.8	15.3941	3.21173	13.8452	peak_1602
PbANKA_13_v3	1957972	1958479	508	1958364	58.56	14.3587	3.23673	12.8269	peak_1603
PbANKA_13_v3	1959894	1961083	1190	1960012	152.25	93.7869	9.2759	91.5783	peak_1604
PbANKA_13_v3	2003634	2005030	1397	2003863	224.85	149.014	10.755	146.244	peak_1606
PbANKA_13_v3	2005580	2005928	349	2005763	103.06	47.3522	6.0747	45.4758	peak_1607
PbANKA_13_v3	2008319	2008521	203	2008419	70.27	20.4983	3.7509	18.8769	peak_1608
PbANKA_13_v3	2014074	2014378	305	2014232	129.6	60.4917	6.36924	58.5189	peak_1609
PbANKA_13_v3	2030640	2030946	307	2030826	94.47	34.7479	4.78164	32.9762	peak_1610
PbANKA_13_v3	2048292	2048512	221	2048428	64.8	18.343	3.68061	16.7495	peak_1611
PbANKA_13_v3	2050119	2050514	396	2050382	83.54	20.8624	3.38159	19.2379	peak_1612
PbANKA_13_v3	2051989	2052557	569	2052334	112.43	54.6892	6.60152	52.7588	peak_1613
PbANKA_13_v3	2056106	2056484	379	2056272	193.62	140.906	12.3804	138.251	peak_1614
PbANKA_13_v3	2056663	2057044	382	2056826	162.4	105.336	10.1031	103.037	peak_1615
PbANKA_13_v3	2062351	2062777	427	2062596	131.17	65.3695	6.8586	63.3619	peak_1616
PbANKA_13_v3	2071672	2072458	787	2072048	154.59	72.5319	6.48282	70.4742	peak_1618
PbANKA_13_v3	2074576	2074943	368	2074792	69.49	21.5227	3.96579	19.8892	peak_1619
PbANKA_13_v3	2079356	2079911	556	2079550	114.77	54.2788	6.43164	52.3514	peak_1620
PbANKA_13_v3	2091928	2092505	578	2092087	84.32	22.5572	3.55502	20.9113	peak_1621
PbANKA_13_v3	2093786	2096059	2274	2094548	245.93	126.498	7.48287	124.013	peak_1623
PbANKA_13_v3	2123365	2125186	1822	2124063	239.69	164.3	11.3805	161.256	peak_1627
PbANKA_13_v3	2127935	2129376	1442	2128347	264.67	164.962	9.83973	161.906	peak_1628
PbANKA_13_v3	2190666	2191004	339	2190869	84.32	27.558	4.21815	25.857	peak_1630
PbANKA_13_v3	2214583	2214812	230	2214721	71.05	15.5682	3.00199	14.0156	peak_1631
PbANKA_13_v3	2248882	2249118	237	2248994	77.29	26.4393	4.36236	24.7501	peak_1633
PbANKA_13_v3	2249228	2249578	351	2249405	115.55	54.4586	6.38254	52.53	peak_1634
PbANKA_13_v3	2289099	2289461	363	2289341	106.96	40.4841	5.01403	38.6623	peak_1636
PbANKA_13_v3	2293103	2293576	474	2293420	158.49	73.3682	6.37965	71.3045	peak_1637
PbANKA_13_v3	2346791	2347130	340	2346932	81.2	23.2491	3.73625	21.5949	peak_1640
PbANKA_13_v3	2359018	2359342	325	2359239	94.47	36.7998	5.06877	35.01	peak_1641
PbANKA_13_v3	2387482	2389632	2151	2387820	214.71	140.562	10.5016	137.913	peak_1643
PbANKA_13_v3	2403316	2403606	291	2403486	100.72	43.0408	5.65643	41.1988	peak_1644
PbANKA_13_v3	2408192	2409054	863	2408490	143.66	74.6966	7.34763	72.6234	peak_1645
PbANKA_13_v3	2413113	2413362	250	2413238	68.71	19.1472	3.64363	17.5444	peak_1646
PbANKA_13_v3	2416179	2418060	1882	2416685	219.39	128.085	8.81558	125.584	peak_1647
PbANKA_13_v3	2431705	2432076	372	2431919	77.29	18.8963	3.29049	17.2957	peak_1649
PbANKA_13_v3	2437500	2437962	463	2437837	68.71	18.1142	3.48528	16.5242	peak_1650
PbANKA_13_v3	2440829	2441167	339	2441014	105.4	25.2902	3.32502	23.6137	peak_1651
PbANKA_13_v3	2455557	2456651	1095	2456099	252.96	184.682	12.7308	181.115	peak_1652
PbANKA_13_v3	2462402	2463437	1036	2462683	224.85	136.653	9.41061	134.053	peak_1654
PbANKA_13_v3	2483602	2483899	298	2483762	109.3	45.0956	5.43462	43.2369	peak_1656
PbANKA_14_v3	86515	87975	1461	87725	263.11	181.377	11.4831	177.922	peak_1657
PbANKA_14_v3	100165	100570	406	100297	100.72	32.318	4.23817	30.5689	peak_1658
PbANKA_14_v3	117191	117472	282	117319	67.14	15.1583	3.05612	13.613	peak_1660
PbANKA_14_v3	118026	118612	587	118216	179.57	74.2394	5.64286	72.1695	peak_1661
PbANKA_14_v3	175507	175858	352	175686	101.5	32.966	4.2707	31.211	peak_1663
PbANKA_14_v3	232405	232613	209	232525	73.39	18.6537	3.38137	17.0571	peak_1664
PbANKA_14_v3	272113	272793	681	272562	230.32	135.137	8.89692	132.555	peak_1667
PbANKA_14_v3	293809	294358	550	294195	146	65.1726	6.12498	63.1663	peak_1669
PbANKA_14_v3	353230	353807	578	353492	102.28	30.7463	3.97222	29.013	peak_1671
PbANKA_14_v3	359604	360583	980	360163	267.01	193.113	12.4473	189.248	peak_1672
PbANKA_14_v3	360967	362108	1142	361827	144.44	84.3617	8.57747	82.2216	peak_1673
PbANKA_14_v3	373482	374055	574	373832	201.43	117.841	8.80141	115.44	peak_1674
PbANKA_14_v3	391107	391412	306	391276	82.76	26.1436	4.12322	24.4575	peak_1677
PbANKA_14_v3	391561	391807	247	391681	80.42	27.6768	4.41647	25.9746	peak_1678
PbANKA_14_v3	407557	408112	556	407719	155.37	83.6617	7.70416	81.5266	peak_1679
PbANKA_14_v3	447269	447773	505	447451	81.98	17.7787	3.07327	16.1929	peak_1681
PbANKA_14_v3	459231	461031	1801	460512	227.2	144.63	10.0306	141.925	peak_1683
PbANKA_14_v3	478982	480134	1153	479526	214.71	123.293	8.6282	120.84	peak_1684
PbANKA_14_v3	509246	509785	540	509482	219.39	131.72	9.18289	129.177	peak_1685
PbANKA_14_v3	546521	546791	271	546662	69.49	17.9236	3.4114	16.3359	peak_1686
PbANKA_14_v3	546939	548211	1273	547963	148.34	81.7761	7.92163	79.6543	peak_1687
PbANKA_14_v3	555390	555762	373	555553	157.71	65.7576	5.66824	63.7477	peak_1689
PbANKA_14_v3	566544	566863	320	566765	69.49	20.2888	3.77017	18.6716	peak_1692
PbANKA_14_v3	570008	570373	366	570230	89.79	34.6603	5.03398	32.8897	peak_1693
PbANKA_14_v3	570815	571514	700	570969	83.54	30.7806	4.74718	29.0468	peak_1694
PbANKA_14_v3	576910	577137	228	577024	61.68	17.6328	3.68149	16.049	peak_1695
PbANKA_14_v3	630144	631896	1753	630578	256.87	186.118	12.5648	182.513	peak_1701
PbANKA_14_v3	661164	661443	280	661312	99.15	25.274	3.45361	23.5979	peak_1703
PbANKA_14_v3	665371	665781	411	665588	128.82	55.6289	5.83595	53.6915	peak_1705
PbANKA_14_v3	713996	714177	182	714115	59.34	14.0845	3.14532	12.5569	peak_1706
PbANKA_14_v3	717256	718528	1273	717476	173.33	62.2435	4.84237	60.2582	peak_1707
PbANKA_14_v3	741357	742945	1589	742311	256.08	186.302	12.548	182.689	peak_1708
PbANKA_14_v3	764532	764809	278	764696	112.43	25.9043	3.24078	24.221	peak_1709
PbANKA_14_v3	769468	769941	474	769605	92.91	28.657	4.08299	26.9448	peak_1710
PbANKA_14_v3	780735	780933	199	780820	64.8	15.4119	3.21446	13.8624	peak_1711
PbANKA_14_v3	821927	822618	692	822170	199.87	132.425	10.6746	129.876	peak_1712
PbANKA_14_v3	825763	826028	266	825902	78.86	26.9985	4.43217	25.3036	peak_1713
PbANKA_14_v3	835147	835473	327	835313	92.91	30.2353	4.28517	28.5073	peak_1714
PbANKA_14_v3	847400	847677	278	847533	117.89	62.5599	7.46381	60.5727	peak_1715
PbANKA_14_v3	848286	848642	357	848421	140.53	82.4797	8.63066	80.3535	peak_1716
PbANKA_14_v3	849015	849299	285	849160	128.04	70.4785	7.76998	68.4351	peak_1717
PbANKA_14_v3	866934	867219	286	867090	64.8	14.4476	3.0684	12.9139	peak_1718
PbANKA_14_v3	882104	882937	834	882481	151.46	84.6729	8.10224	82.5307	peak_1720
PbANKA_14_v3	888465	889649	1185	889085	207.68	142.95	11.352	140.267	peak_1721
PbANKA_14_v3	889866	890362	497	889983	69.49	20.515	3.80559	18.8936	peak_1722
PbANKA_14_v3	890580	893393	2814	891546	230.32	170.369	12.8511	167.202	peak_1723
PbANKA_14_v3	896395	897606	1212	897186	121.02	57.9286	6.46618	55.9744	peak_1725
PbANKA_14_v3	903858	904618	761	904320	197.53	129.529	10.4489	127.013	peak_1727
PbANKA_14_v3	920928	921223	296	921063	65.58	18.9374	3.72428	17.3364	peak_1729
PbANKA_14_v3	947891	948228	338	948053	78.86	19.2175	3.3273	17.613	peak_1732
PbANKA_14_v3	948372	949901	1530	949255	263.89	191.44	12.6139	187.64	peak_1733
PbANKA_14_v3	962126	962357	232	962270	69.49	18.0803	3.43454	16.4912	peak_1736
PbANKA_14_v3	962525	964058	1534	963043	245.15	171.524	11.7216	168.331	peak_1737
PbANKA_14_v3	965372	966088	717	965660	89.79	24.2436	3.63143	22.5782	peak_1739
PbANKA_14_v3	993075	993369	295	993227	95.25	31.2228	4.26671	29.4846	peak_1740
PbANKA_14_v3	1013958	1014892	935	1014478	256.08	179.718	11.8061	176.308	peak_1746
PbANKA_14_v3	1020129	1020630	502	1020457	104.62	37.5333	4.71475	35.7371	peak_1748
PbANKA_14_v3	1027938	1028912	975	1028234	263.89	149.276	8.5449	146.503	peak_1750
PbANKA_14_v3	1034708	1034955	248	1034849	85.88	25.6482	3.94574	23.9678	peak_1751
PbANKA_14_v3	1049383	1049672	290	1049519	100.72	33.8389	4.42244	32.0754	peak_1752
PbANKA_14_v3	1049802	1050356	555	1049978	110.87	32.9714	3.99521	31.2161	peak_1753
PbANKA_14_v3	1118433	1119029	597	1118864	140.53	54.971	5.24201	53.0385	peak_1755
PbANKA_14_v3	1128447	1129124	678	1128883	184.26	119.952	10.2426	117.531	peak_1756
PbANKA_14_v3	1130809	1131101	293	1130968	91.35	34.9163	4.94407	33.143	peak_1757
PbANKA_14_v3	1133596	1136058	2463	1134749	129.6	47.0599	4.83718	45.1858	peak_1758
PbANKA_14_v3	1136189	1138050	1862	1137007	247.5	177.351	12.2538	174.009	peak_1759
PbANKA_14_v3	1139570	1141219	1650	1140818	247.5	178.802	12.4248	175.419	peak_1760
PbANKA_14_v3	1166507	1167402	896	1166974	127.26	49.2303	5.128	47.3402	peak_1763
PbANKA_14_v3	1202514	1202943	430	1202733	161.61	83.1388	7.2986	81.0077	peak_1765
PbANKA_14_v3	1205417	1206743	1327	1205621	224.07	119.592	7.76117	117.174	peak_1767
PbANKA_14_v3	1210147	1210388	242	1210275	61.68	16.9916	3.57198	15.4183	peak_1768
PbANKA_14_v3	1210640	1210916	277	1210764	62.46	15.9756	3.35375	14.4169	peak_1769
PbANKA_14_v3	1212380	1212923	544	1212704	131.95	50.2875	5.11331	48.3895	peak_1771
PbANKA_14_v3	1213228	1215470	2243	1214420	266.23	184.625	11.6189	181.058	peak_1772
PbANKA_14_v3	1219336	1219679	344	1219507	174.89	97.0113	8.14231	94.7754	peak_1773
PbANKA_14_v3	1233576	1234017	442	1233711	84.32	26.7674	4.10858	25.075	peak_1774
PbANKA_14_v3	1241327	1242095	769	1241536	195.97	115.622	8.95305	113.241	peak_1775
PbANKA_14_v3	1251149	1252425	1277	1251524	207.68	134.711	10.3257	132.134	peak_1777
PbANKA_14_v3	1252619	1255820	3202	1253841	243.59	172.309	11.9892	169.099	peak_1778
PbANKA_14_v3	1280948	1281616	669	1281378	192.84	99.1624	7.39017	96.9097	peak_1781
PbANKA_14_v3	1301108	1301651	544	1301484	87.44	25.2584	3.80612	23.5827	peak_1782
PbANKA_14_v3	1317601	1318444	844	1318051	126.48	41.7432	4.39589	39.9112	peak_1783
PbANKA_14_v3	1353410	1353598	189	1353486	57.78	12.9654	3.05009	11.4576	peak_1785
PbANKA_14_v3	1353774	1354445	672	1354157	268.58	202.627	13.4788	198.477	peak_1786
PbANKA_14_v3	1378643	1379207	565	1379023	178.79	99.4367	8.17231	97.1812	peak_1788
PbANKA_14_v3	1379289	1380312	1024	1379862	138.19	65.4468	6.46965	63.4387	peak_1789
PbANKA_14_v3	1390124	1390508	385	1390323	107.74	24.2984	3.19832	22.6325	peak_1791
PbANKA_14_v3	1411126	1411358	233	1411199	64.02	18.1916	3.61229	16.5997	peak_1795
PbANKA_14_v3	1411832	1413393	1562	1412020	222.51	180.527	15.1575	177.096	peak_1796
PbANKA_14_v3	1413483	1413792	310	1413644	154.59	97.8565	9.72423	95.6137	peak_1797
PbANKA_14_v3	1424192	1425192	1001	1424615	135.07	43.0901	4.25216	41.2476	peak_1798
PbANKA_14_v3	1429150	1429508	359	1429350	140.53	70.0097	6.9317	67.97	peak_1799
PbANKA_14_v3	1440197	1440487	291	1440355	118.67	48.6835	5.46953	46.7977	peak_1801
PbANKA_14_v3	1440617	1440894	278	1440758	84.32	26.6674	4.09486	24.9758	peak_1802
PbANKA_14_v3	1451634	1452945	1312	1452474	266.23	136.408	7.42317	133.81	peak_1805
PbANKA_14_v3	1481403	1482669	1267	1481844	238.91	123.197	7.49713	120.746	peak_1807
PbANKA_14_v3	1484589	1484863	275	1484752	85.88	28.5565	4.3441	26.8455	peak_1808
PbANKA_14_v3	1550049	1550774	726	1550522	256.08	187.321	12.6664	183.68	peak_1810
PbANKA_14_v3	1613759	1614218	460	1613958	222.51	148.028	10.7722	145.273	peak_1814
PbANKA_14_v3	1639002	1639192	191	1639081	76.51	18.4688	3.27203	16.8741	peak_1816
PbANKA_14_v3	1678466	1679129	664	1678699	162.4	84.8409	7.42705	82.6977	peak_1818
PbANKA_14_v3	1714732	1715125	394	1714954	218.61	100.723	6.45908	98.458	peak_1819
PbANKA_14_v3	1724845	1725648	804	1725220	105.4	38.804	4.82075	36.9968	peak_1820
PbANKA_14_v3	1731242	1731907	666	1731437	103.06	37.2244	4.69243	35.4308	peak_1821
PbANKA_14_v3	1759345	1759670	326	1759553	67.92	15.4473	3.13295	13.8965	peak_1825
PbANKA_14_v3	1760850	1761097	248	1760988	62.46	14.7116	3.15365	13.1736	peak_1828
PbANKA_14_v3	1766027	1766382	356	1766232	72.61	17.0557	3.20041	15.4807	peak_1833
PbANKA_14_v3	1815658	1815979	322	1815808	145.22	72.2406	6.90232	70.1846	peak_1835
PbANKA_14_v3	1831622	1832093	472	1831812	200.65	122.405	9.38037	119.961	peak_1837
PbANKA_14_v3	1832177	1832490	314	1832289	76.51	20.5786	3.55679	18.9566	peak_1838
PbANKA_14_v3	1841327	1841576	250	1841449	92.13	33.9496	4.74707	32.1852	peak_1839
PbANKA_14_v3	1856544	1857117	574	1856876	145.22	58.6911	5.41551	56.731	peak_1841
PbANKA_14_v3	1857237	1857490	254	1857349	90.57	29.8483	4.29773	28.1241	peak_1842
PbANKA_14_v3	1916651	1917015	365	1916754	82.76	19.2719	3.2215	17.6662	peak_1843
PbANKA_14_v3	1921910	1922584	675	1922284	159.27	85.7453	7.70494	83.5962	peak_1844
PbANKA_14_v3	1927497	1927883	387	1927637	139.75	66.4138	6.55814	64.3993	peak_1845
PbANKA_14_v3	1960361	1960681	321	1960542	118.67	42.8274	4.78693	40.9872	peak_1847
PbANKA_14_v3	1969994	1970519	526	1970224	168.64	96.721	8.48205	94.4873	peak_1848
PbANKA_14_v3	1976541	1977024	484	1976817	164.74	61.189	5.02234	59.2111	peak_1849
PbANKA_14_v3	1978532	1979162	631	1978750	192.84	119.551	9.60823	117.134	peak_1850
PbANKA_14_v3	1985895	1986256	362	1986156	67.92	15.2254	3.10081	13.6792	peak_1851
PbANKA_14_v3	1996071	1996385	315	1996172	55.43	16.2797	3.69616	14.7165	peak_1852
PbANKA_14_v3	2001963	2003667	1705	2003013	243.59	185.07	13.5624	181.494	peak_1853
PbANKA_14_v3	2020069	2020734	666	2020522	111.65	56.7853	7.00286	54.8393	peak_1856
PbANKA_14_v3	2028781	2029184	404	2028954	113.21	44.7052	5.19128	42.8495	peak_1858
PbANKA_14_v3	2042192	2042432	241	2042287	65.58	18.7829	3.69903	17.1837	peak_1859
PbANKA_14_v3	2053177	2054220	1044	2053593	212.36	140.529	10.6307	137.88	peak_1861
PbANKA_14_v3	2061725	2062217	493	2062023	155.37	91.2565	8.68713	89.0677	peak_1862
PbANKA_14_v3	2136000	2136204	205	2136126	60.9	14.2062	3.16078	12.6766	peak_1863
PbANKA_14_v3	2149884	2150918	1035	2150678	261.55	170.184	10.502	167.021	peak_1864
PbANKA_14_v3	2176058	2178050	1993	2176421	246.72	167.814	11.2598	164.7	peak_1868
PbANKA_14_v3	2181640	2181977	338	2181810	144.44	77.0404	7.57473	74.9509	peak_1871
PbANKA_14_v3	2182239	2183250	1012	2182486	135.07	61.7895	6.18495	59.8073	peak_1872
PbANKA_14_v3	2209968	2210477	510	2210279	155.37	68.5767	6.01417	66.5464	peak_1875
PbANKA_14_v3	2210983	2211362	380	2211151	65.58	18.1384	3.59482	16.5477	peak_1876
PbANKA_14_v3	2221680	2222947	1268	2222185	267.01	164.037	9.57196	160.997	peak_1878
PbANKA_14_v3	2228022	2228242	221	2228156	67.14	16.4521	3.24341	14.8865	peak_1879
PbANKA_14_v3	2232486	2234357	1872	2233742	212.36	137.218	10.2401	134.611	peak_1880
PbANKA_14_v3	2266089	2267063	975	2266875	220.95	122.231	8.22041	119.79	peak_1881
PbANKA_14_v3	2274736	2275543	808	2275349	99.15	32.7588	4.30366	31.0055	peak_1884
PbANKA_14_v3	2275961	2277117	1157	2276841	155.37	77.1271	6.93165	75.037	peak_1885
PbANKA_14_v3	2288034	2289599	1566	2288884	264.67	161.051	9.48831	158.075	peak_1887
PbANKA_14_v3	2290889	2292728	1840	2291707	231.88	170.555	12.8141	167.382	peak_1889
PbANKA_14_v3	2294540	2295101	562	2295027	57.78	13.2259	3.09343	11.7134	peak_1890
PbANKA_14_v3	2298994	2301745	2752	2299787	269.36	198.144	12.868	194.111	peak_1892
PbANKA_14_v3	2327566	2328186	621	2327797	125.7	47.8008	5.068	45.9211	peak_1893
PbANKA_14_v3	2330311	2330890	580	2330475	178.79	108.094	9.2054	105.773	peak_1895
PbANKA_14_v3	2339686	2340379	694	2339989	124.14	43.5946	4.63476	41.7478	peak_1896
PbANKA_14_v3	2347666	2347935	270	2347810	74.17	22.6272	3.90798	20.9803	peak_1897
PbANKA_14_v3	2352750	2353113	364	2352949	103.84	40.1531	5.1041	38.3344	peak_1898
PbANKA_14_v3	2362646	2363149	504	2362988	112.43	46.6616	5.49429	44.7908	peak_1899
PbANKA_14_v3	2393525	2393830	306	2393696	93.69	32.307	4.50688	30.5581	peak_1900
PbANKA_14_v3	2394469	2395244	776	2394718	184.26	92.1543	7.06275	89.9584	peak_1901
PbANKA_14_v3	2402950	2403408	459	2403063	82.76	27.4862	4.31543	25.786	peak_1902
PbANKA_14_v3	2413131	2413346	216	2413265	62.46	16.804	3.48848	15.2328	peak_1903
PbANKA_14_v3	2417258	2418384	1127	2417775	144.44	73.7805	7.15949	71.7137	peak_1904
PbANKA_14_v3	2436580	2437347	768	2436761	136.63	67.9788	6.91736	65.953	peak_1905
PbANKA_14_v3	2439410	2439766	357	2439563	199.87	124.735	9.72995	122.268	peak_1907
PbANKA_14_v3	2448502	2449084	583	2448877	198.31	135.325	11.1051	132.741	peak_1908
PbANKA_14_v3	2449192	2449983	792	2449825	147.56	66.7878	6.19004	64.7705	peak_1909
PbANKA_14_v3	2452527	2452789	263	2452659	86.66	39.666	6.02646	37.8512	peak_1910
PbANKA_14_v3	2458986	2460881	1896	2460066	193.62	147.402	13.3797	144.658	peak_1912

## Sheet: Table_S1B
six-base sequence	p-value
TGCATG	3.43891e-191
CATGCA	5.62264e-186
GCATGC	5.10203e-145
GCATGT	6.22128e-95
ATGCAT	1.44721e-81
ACATGC	3.61099e-78
TACATG	4.93228e-43
ATGCAC	5.61746e-40
CATGTA	1.75076e-38
TGCACA	8.94138e-37
TGTGCA	5.08519e-36
GTGCAT	1.59878e-33
TGCATA	9.08873e-33
CATGTG	3.1609e-32
TATGCA	2.23638e-29
CGCATG	3.26817e-22
GCACAC	5.783e-22
TTGCAT	5.89343e-22
TGTGTG	2.97316e-20
CACACA	4.24264e-20

## Sheet: Table_S1C
Gene ID	Functional annotation
PBANKA_1138100	14-3-3 protein, putative
PBANKA_0403100	1-cys-glutaredoxin-like protein-1, putative
PBANKA_1222900	26S proteasome regulatory subunit RPN10, putative
PBANKA_1125100	3-oxoacyl-acyl-carrier protein synthase, putative
PBANKA_0922100	40S ribosomal protein S18, putative
PBANKA_0510900	40S ribosomal protein S2, putative
PBANKA_0315600	40S ribosomal protein S30, putative
PBANKA_0819200	50S ribosomal protein L3, apicoplast, putative
PBANKA_1458200	5-formyltetrahydrofolate cyclo-ligase, putative
PBANKA_1028400	60S ribosomal protein L10, putative
PBANKA_1231800	60S ribosomal protein L12, putative
PBANKA_1202400	60S ribosomal protein L13, putative
PBANKA_0717800	60S ribosomal protein L15, putative
PBANKA_1229200	60S ribosomal protein L19, putative
PBANKA_1338600	60S ribosomal protein L23, putative
PBANKA_0410600	60S ribosomal protein L26, putative
PBANKA_1221200	60S ribosomal protein L34, putative
PBANKA_0307000	60S ribosomal protein L37ae, putative
PBANKA_0110000	60S ribosomal protein L39, putative
PBANKA_1107600	6-cysteine protein
PBANKA_0111100	6-cysteine protein
PBANKA_0808100	6-cysteine protein
PBANKA_1002100	6-cysteine protein P36
PBANKA_1002600	6-cysteine protein P41, putative
PBANKA_1002200	6-cysteine protein P52
PBANKA_1226700	AAA family ATPase, putative
PBANKA_1144100	ABC transporter E family member 1, putative
PBANKA_1018100	ABC transporter G family member 2, putative
PBANKA_1305500	acid cluster protein 33 homologue, putative
PBANKA_1355200	aconitate hydratase, putative
PBANKA_1459300	actin I
PBANKA_1103100	actin-depolymerizing factor 1
PBANKA_0212300	actin-like protein, putative
PBANKA_0716600	acylated pleckstrin-homology domain-containing protein, putative
PBANKA_0311800	acyl-CoA synthetase, putative
PBANKA_0929100	acyl-CoA-binding protein, putative
PBANKA_0936100	acylphosphatase, putative
PBANKA_1014800	ADP-dependent DNA helicase RecQ, putative
PBANKA_1457800	ADP-ribosylation factor GTPase-activating protein, putative
PBANKA_0821400	ADP-ribosylation factor, putative
PBANKA_1002900	ag-1 blood stage membrane protein homologue
PBANKA_0813400	alkaline phosphatase, putative
PBANKA_0417700	alpha tubulin 1
PBANKA_0212800	alpha/beta hydrolase, putative
PBANKA_0913900	alpha/beta hydrolase, putative
PBANKA_1225600	alpha/beta hydrolase, putative
PBANKA_1108600	alpha-soluble NSF attachment protein, putative
PBANKA_0915900	amino acid transporter, putative
PBANKA_1125900	ankyrin-repeat protein, putative
PBANKA_0314000	AP-2 complex subunit sigma, putative
PBANKA_1205900	AP2 domain transcription factor AP2-I, putative
PBANKA_0905900	AP2 domain transcription factor AP2-O
PBANKA_1015500	AP2 domain transcription factor AP2-O3
PBANKA_1363700	AP2 domain transcription factor AP2-O4
PBANKA_1001800	AP2 domain transcription factor AP2-SP2
PBANKA_0521700	AP2 domain transcription factor, putative
PBANKA_0111800	AP-3 complex subunit beta, putative
PBANKA_0523800	apical asparagine-rich protein AARP, putative
PBANKA_0915000	apical membrane antigen 1
PBANKA_1111200	apical rhoptry neck protein, putative
PBANKA_1003600	apical sushi protein, putative
PBANKA_1344700	apicoplast calcium binding protein 1, putative
PBANKA_0904300	apicoplast import protein Tic20, putative
PBANKA_0833400	apicoplast ribosomal protein S6, putative
PBANKA_0915600	aquaglyceroporin
PBANKA_1434200	arginine--tRNA ligase, putative
PBANKA_1009100	ataxin-2 like protein, putative
PBANKA_0819500	ATP-dependent DNA helicase Q1, putative
PBANKA_1027800	ATP-dependent protease, putative
PBANKA_1236300	ATP-dependent RNA helicase DDX1, putative
PBANKA_1242500	ATP-dependent RNA helicase DDX41, putative
PBANKA_1216900	ATP-dependent RNA helicase DDX42, putative
PBANKA_0928500	ATP-dependent zinc metalloprotease FTSH, putative
PBANKA_1028200	atypical protein kinase, ABC-1 family, putative
PBANKA_0921700	autophagy-related protein 23, putative
PBANKA_0415700	autophagy-related protein 3, putative
PBANKA_1137000	bergheilysin
PBANKA_0719300	bifunctional dihydrofolate reductase-thymidylate synthase, putative
PBANKA_1439100	BRO1 domain-containing protein, putative
PBANKA_1453200	BTB/POZ domain-containing protein, putative
PBANKA_0942000	calcium/calmodulin-dependent protein kinase, putative
PBANKA_0314200	calcium-dependent protein kinase 1
PBANKA_0615200	calcium-dependent protein kinase 4
PBANKA_1010600	calmodulin, putative
PBANKA_0909000	carbonic anhydrase, putative
PBANKA_1204300	CCR4-NOT transcription complex subunit 5, putative
PBANKA_0718700	CDGSH iron-sulfur domain-containing protein, putative
PBANKA_1111900	CDK-activating kinase assembly factor MAT1, putative
PBANKA_1414100	CDP-diacylglycerol--inositol 3-phosphatidyltransferase, putative
PBANKA_1356300	CDT1-like protein, putative
PBANKA_1432300	cell traversal protein for ookinetes and sporozoites
PBANKA_1447200	CG2-related protein, putative
PBANKA_0607900	cGMP-specific 3',5'-cyclic phosphodiesterase alpha, putative
PBANKA_0403200	circumsporozoite (CS) protein
PBANKA_0506700	citrate synthase, mitochondrial, putative
PBANKA_1312800	CLASP domain-containing protein, putative
PBANKA_0514200	claudin-like apicomplexan microneme protein, putative
PBANKA_0903900	coatomer subunit gamma, putative
PBANKA_1239000	conserved Plasmodium membrane protein, unknown function
PBANKA_0403800	conserved Plasmodium membrane protein, unknown function
PBANKA_0403300	conserved Plasmodium membrane protein, unknown function
PBANKA_1221900	conserved Plasmodium protein, unknown function
PBANKA_0212900	conserved Plasmodium protein, unknown function
PBANKA_0107500	conserved Plasmodium protein, unknown function
PBANKA_1120100	conserved Plasmodium protein, unknown function
PBANKA_1112000	conserved Plasmodium protein, unknown function
PBANKA_1451500	conserved Plasmodium protein, unknown function
PBANKA_0923100	conserved Plasmodium protein, unknown function
PBANKA_1203600	conserved Plasmodium protein, unknown function
PBANKA_0713500	conserved Plasmodium protein, unknown function
PBANKA_1454900	conserved Plasmodium protein, unknown function
PBANKA_0716400	conserved Plasmodium protein, unknown function
PBANKA_1022100	conserved Plasmodium protein, unknown function
PBANKA_0806700	conserved Plasmodium protein, unknown function
PBANKA_0835400	conserved Plasmodium protein, unknown function
PBANKA_1446000	conserved Plasmodium protein, unknown function
PBANKA_1449500	conserved Plasmodium protein, unknown function
PBANKA_0503900	conserved Plasmodium protein, unknown function
PBANKA_1331100	conserved Plasmodium protein, unknown function
PBANKA_1340800	conserved Plasmodium protein, unknown function
PBANKA_1340900	conserved Plasmodium protein, unknown function
PBANKA_0408900	conserved Plasmodium protein, unknown function
PBANKA_0916650	conserved Plasmodium protein, unknown function
PBANKA_1012300	conserved Plasmodium protein, unknown function
PBANKA_0307900	conserved Plasmodium protein, unknown function
PBANKA_1404200	conserved Plasmodium protein, unknown function
PBANKA_0801800	conserved Plasmodium protein, unknown function
PBANKA_0305800	conserved Plasmodium protein, unknown function
PBANKA_0305900	conserved Plasmodium protein, unknown function
PBANKA_0908400	conserved Plasmodium protein, unknown function
PBANKA_1348200	conserved Plasmodium protein, unknown function
PBANKA_0515400	conserved Plasmodium protein, unknown function
PBANKA_0609100	conserved Plasmodium protein, unknown function
PBANKA_1023700	conserved Plasmodium protein, unknown function
PBANKA_1032000	conserved Plasmodium protein, unknown function
PBANKA_1225100	conserved Plasmodium protein, unknown function
PBANKA_0111400	conserved Plasmodium protein, unknown function
PBANKA_0313200	conserved Plasmodium protein, unknown function
PBANKA_0812900	conserved Plasmodium protein, unknown function
PBANKA_1302000	conserved Plasmodium protein, unknown function
PBANKA_0939300	conserved Plasmodium protein, unknown function
PBANKA_0937300	conserved Plasmodium protein, unknown function
PBANKA_0411600	conserved Plasmodium protein, unknown function
PBANKA_1363600	conserved Plasmodium protein, unknown function
PBANKA_1451700	conserved Plasmodium protein, unknown function
PBANKA_1451800	conserved Plasmodium protein, unknown function
PBANKA_1138800	conserved Plasmodium protein, unknown function
PBANKA_1361400	conserved Plasmodium protein, unknown function
PBANKA_1215300	conserved Plasmodium protein, unknown function
PBANKA_0602900	conserved Plasmodium protein, unknown function
PBANKA_1352700	conserved Plasmodium protein, unknown function
PBANKA_1005700	conserved Plasmodium protein, unknown function
PBANKA_0108100	conserved Plasmodium protein, unknown function
PBANKA_1309600	conserved Plasmodium protein, unknown function
PBANKA_1104400	conserved Plasmodium protein, unknown function
PBANKA_1328200	conserved Plasmodium protein, unknown function
PBANKA_1339500	conserved Plasmodium protein, unknown function
PBANKA_0412600	conserved Plasmodium protein, unknown function
PBANKA_0305500	conserved Plasmodium protein, unknown function
PBANKA_0604900	conserved Plasmodium protein, unknown function
PBANKA_1212200	conserved Plasmodium protein, unknown function
PBANKA_0209600	conserved Plasmodium protein, unknown function
PBANKA_1419400	conserved Plasmodium protein, unknown function
PBANKA_0622600	conserved Plasmodium protein, unknown function
PBANKA_1008600	conserved Plasmodium protein, unknown function
PBANKA_1408700	conserved Plasmodium protein, unknown function
PBANKA_0412200	conserved Plasmodium protein, unknown function
PBANKA_0307800	conserved Plasmodium protein, unknown function
PBANKA_1141800	conserved Plasmodium protein, unknown function
PBANKA_0835700	conserved Plasmodium protein, unknown function
PBANKA_0523000	conserved Plasmodium protein, unknown function
PBANKA_1425800	conserved Plasmodium protein, unknown function
PBANKA_1320000	conserved Plasmodium protein, unknown function
PBANKA_0817300	conserved Plasmodium protein, unknown function
PBANKA_1336700	conserved Plasmodium protein, unknown function
PBANKA_1435000	conserved Plasmodium protein, unknown function
PBANKA_0503300	conserved Plasmodium protein, unknown function
PBANKA_0503400	conserved Plasmodium protein, unknown function
PBANKA_1142600	conserved Plasmodium protein, unknown function
PBANKA_0503800	conserved Plasmodium protein, unknown function
PBANKA_0904200	conserved Plasmodium protein, unknown function
PBANKA_0930600	conserved Plasmodium protein, unknown function
PBANKA_0802000	conserved Plasmodium protein, unknown function
PBANKA_1329900	conserved Plasmodium protein, unknown function
PBANKA_0815100	conserved Plasmodium protein, unknown function
PBANKA_1128900	conserved Plasmodium protein, unknown function
PBANKA_0502900	conserved Plasmodium protein, unknown function
PBANKA_0808380	conserved Plasmodium protein, unknown function
PBANKA_1224900	conserved Plasmodium protein, unknown function
PBANKA_0716800	conserved Plasmodium protein, unknown function
PBANKA_1451100	conserved Plasmodium protein, unknown function
PBANKA_1236800	conserved Plasmodium protein, unknown function
PBANKA_0622900	conserved Plasmodium protein, unknown function
PBANKA_1131500	conserved Plasmodium protein, unknown function
PBANKA_1223400	conserved Plasmodium protein, unknown function
PBANKA_0614800	conserved Plasmodium protein, unknown function
PBANKA_1108500	conserved Plasmodium protein, unknown function
PBANKA_1212000	conserved Plasmodium protein, unknown function
PBANKA_1012700	conserved Plasmodium protein, unknown function
PBANKA_0612200	conserved Plasmodium protein, unknown function
PBANKA_0519500	conserved Plasmodium protein, unknown function
PBANKA_1330200	conserved Plasmodium protein, unknown function
PBANKA_0916500	conserved Plasmodium protein, unknown function
PBANKA_1129200	conserved Plasmodium protein, unknown function
PBANKA_0614900	conserved Plasmodium protein, unknown function
PBANKA_1222700	conserved Plasmodium protein, unknown function
PBANKA_0817400	conserved Plasmodium protein, unknown function
PBANKA_1120600	conserved Plasmodium protein, unknown function
PBANKA_1353000	conserved Plasmodium protein, unknown function
PBANKA_1360200	conserved Plasmodium protein, unknown function
PBANKA_0906700	conserved Plasmodium protein, unknown function
PBANKA_0906800	conserved Plasmodium protein, unknown function
PBANKA_0505300	conserved Plasmodium protein, unknown function
PBANKA_0403700	conserved Plasmodium protein, unknown function
PBANKA_1131300	conserved Plasmodium protein, unknown function
PBANKA_1447300	conserved Plasmodium protein, unknown function
PBANKA_0916700	conserved Plasmodium protein, unknown function
PBANKA_1464800	conserved Plasmodium protein, unknown function
PBANKA_0713000	conserved Plasmodium protein, unknown function
PBANKA_1437700	conserved Plasmodium protein, unknown function
PBANKA_1437800	conserved Plasmodium protein, unknown function
PBANKA_0934700	conserved Plasmodium protein, unknown function
PBANKA_1463300	conserved Plasmodium protein, unknown function
PBANKA_1324200	conserved Plasmodium protein, unknown function
PBANKA_0904000	conserved Plasmodium protein, unknown function
PBANKA_1309300	conserved Plasmodium protein, unknown function
PBANKA_0104500	conserved Plasmodium protein, unknown function
PBANKA_1363400	conserved Plasmodium protein, unknown function
PBANKA_0709900	conserved Plasmodium protein, unknown function
PBANKA_1105300	conserved Plasmodium protein, unknown function
PBANKA_0404500	conserved Plasmodium protein, unknown function
PBANKA_0616200	conserved Plasmodium protein, unknown function
PBANKA_0928400	conserved Plasmodium protein, unknown function
PBANKA_0413700	conserved Plasmodium protein, unknown function
PBANKA_0208200	conserved Plasmodium protein, unknown function
PBANKA_0938800	conserved Plasmodium protein, unknown function
PBANKA_0912400	conserved Plasmodium protein, unknown function
PBANKA_0834700	conserved Plasmodium protein, unknown function
PBANKA_0612400	conserved Plasmodium protein, unknown function
PBANKA_1335700	conserved Plasmodium protein, unknown function
PBANKA_0714500	conserved Plasmodium protein, unknown function
PBANKA_1436500	conserved Plasmodium protein, unknown function
PBANKA_1005200	conserved Plasmodium protein, unknown function
PBANKA_1344600	conserved Plasmodium protein, unknown function
PBANKA_1450800	conserved Plasmodium protein, unknown function
PBANKA_1426600	conserved Plasmodium protein, unknown function
PBANKA_0510700	conserved Plasmodium protein, unknown function
PBANKA_1342500	conserved Plasmodium protein, unknown function
PBANKA_0212200	conserved Plasmodium protein, unknown function
PBANKA_1116900	conserved Plasmodium protein, unknown function
PBANKA_1037400	conserved Plasmodium protein, unknown function
PBANKA_1117200	conserved Plasmodium protein, unknown function
PBANKA_0915400	conserved Plasmodium protein, unknown function
PBANKA_0928000	conserved Plasmodium protein, unknown function
PBANKA_0508000	conserved Plasmodium protein, unknown function
PBANKA_1137300	conserved Plasmodium protein, unknown function
PBANKA_1461600	conserved Plasmodium protein, unknown function
PBANKA_1351400	conserved Plasmodium protein, unknown function
PBANKA_0925600	conserved Plasmodium protein, unknown function
PBANKA_0825900	conserved Plasmodium protein, unknown function
PBANKA_1120000	conserved Plasmodium protein, unknown function
PBANKA_0908600	conserved Plasmodium protein, unknown function
PBANKA_0720500	conserved Plasmodium protein, unknown function
PBANKA_0513700	conserved Plasmodium protein, unknown function
PBANKA_1128000	conserved Plasmodium protein, unknown function
PBANKA_0906100	conserved Plasmodium protein, unknown function
PBANKA_1411000	conserved Plasmodium protein, unknown function
PBANKA_0507200	conserved Plasmodium protein, unknown function
PBANKA_1028500	conserved Plasmodium protein, unknown function
PBANKA_1312900	conserved Plasmodium protein, unknown function
PBANKA_0834200	conserved Plasmodium protein, unknown function
PBANKA_0832100	conserved Plasmodium protein, unknown function
PBANKA_1201800	conserved Plasmodium protein, unknown function
PBANKA_0206700	conserved Plasmodium protein, unknown function
PBANKA_1455500	conserved Plasmodium protein, unknown function
PBANKA_1202900	conserved Plasmodium protein, unknown function
PBANKA_0509600	conserved Plasmodium protein, unknown function
PBANKA_1211800	conserved Plasmodium protein, unknown function
PBANKA_1236200	conserved Plasmodium protein, unknown function
PBANKA_1456700	conserved Plasmodium protein, unknown function
PBANKA_0825300	conserved Plasmodium protein, unknown function
PBANKA_1019900	conserved Plasmodium protein, unknown function
PBANKA_0605900	conserved Plasmodium protein, unknown function
PBANKA_0909400	conserved Plasmodium protein, unknown function
PBANKA_1433700	conserved Plasmodium protein, unknown function
PBANKA_0611500	conserved Plasmodium protein, unknown function
PBANKA_1342600	conserved Plasmodium protein, unknown function
PBANKA_1002500	conserved Plasmodium protein, unknown function
PBANKA_1349300	conserved Plasmodium protein, unknown function
PBANKA_1422800	conserved Plasmodium protein, unknown function
PBANKA_0814800	conserved Plasmodium protein, unknown function
PBANKA_1034200	conserved Plasmodium protein, unknown function
PBANKA_1214400	conserved Plasmodium protein, unknown function
PBANKA_0918900	conserved Plasmodium protein, unknown function
PBANKA_1435900	conserved Plasmodium protein, unknown function
PBANKA_1451900	conserved Plasmodium protein, unknown function
PBANKA_0522100	conserved Plasmodium protein, unknown function
PBANKA_0522200	conserved Plasmodium protein, unknown function
PBANKA_0805300	conserved Plasmodium protein, unknown function
PBANKA_1012600	conserved Plasmodium protein, unknown function
PBANKA_1110900	conserved Plasmodium protein, unknown function
PBANKA_0941000	conserved Plasmodium protein, unknown function
PBANKA_1144200	conserved Plasmodium protein, unknown function
PBANKA_0111900	conserved Plasmodium protein, unknown function
PBANKA_0209000	conserved Plasmodium protein, unknown function
PBANKA_1349900	conserved Plasmodium protein, unknown function
PBANKA_1119400	conserved Plasmodium protein, unknown function
PBANKA_1005600	conserved Plasmodium protein, unknown function
PBANKA_0301400	conserved Plasmodium protein, unknown function
PBANKA_1225300	conserved Plasmodium protein, unknown function
PBANKA_1213300	conserved Plasmodium protein, unknown function
PBANKA_0917000	conserved Plasmodium protein, unknown function
PBANKA_0608700	conserved Plasmodium protein, unknown function
PBANKA_1037300	conserved Plasmodium protein, unknown function
PBANKA_1034600	conserved Plasmodium protein, unknown function
PBANKA_0921200	conserved Plasmodium protein, unknown function
PBANKA_1202800	conserved Plasmodium protein, unknown function
PBANKA_0910800	conserved Plasmodium protein, unknown function
PBANKA_0937500	conserved Plasmodium protein, unknown function
PBANKA_1344800	conserved Plasmodium protein, unknown function
PBANKA_0307400	conserved Plasmodium protein, unknown function
PBANKA_0306600	conserved Plasmodium protein, unknown function
PBANKA_0818300	conserved protein, unknown function
PBANKA_1460200	conserved protein, unknown function
PBANKA_0403400	conserved protein, unknown function
PBANKA_0601600	conserved protein, unknown function
PBANKA_0620200	conserved protein, unknown function
PBANKA_1346900	conserved protein, unknown function
PBANKA_1424700	conserved protein, unknown function
PBANKA_1116800	conserved protein, unknown function
PBANKA_1347000	conserved protein, unknown function
PBANKA_0711200	conserved protein, unknown function
PBANKA_1313500	conserved protein, unknown function
PBANKA_0406900	conserved protein, unknown function
PBANKA_1104500	conserved protein, unknown function
PBANKA_1425900	conserved protein, unknown function
PBANKA_0109800	conserved protein, unknown function
PBANKA_0608100	conserved protein, unknown function
PBANKA_0418100	conserved protein, unknown function
PBANKA_1129400	conserved protein, unknown function
PBANKA_1308700	conserved protein, unknown function
PBANKA_1241500	conserved protein, unknown function
PBANKA_0914000	conserved protein, unknown function
PBANKA_1343500	conserved protein, unknown function
PBANKA_0702400	conserved protein, unknown function
PBANKA_1240100	conserved protein, unknown function
PBANKA_1328800	conserved protein, unknown function
PBANKA_1225500	conserved protein, unknown function
PBANKA_0704800	conserved protein, unknown function
PBANKA_0620800	conserved protein, unknown function
PBANKA_1336600	conserved protein, unknown function
PBANKA_1009600	conserved protein, unknown function
PBANKA_1220400	conserved protein, unknown function
PBANKA_0812200	conserved protein, unknown function
PBANKA_1233700	conserved protein, unknown function
PBANKA_0403900	conserved protein, unknown function
PBANKA_1449700	conserved protein, unknown function
PBANKA_1450900	conserved protein, unknown function
PBANKA_1010400	conserved protein, unknown function
PBANKA_0512900	conserved protein, unknown function
PBANKA_0622800	conserved protein, unknown function
PBANKA_1003500	conserved protein, unknown function
PBANKA_1412000	conserved protein, unknown function
PBANKA_0310600	conserved protein, unknown function
PBANKA_1457900	conserved protein, unknown function
PBANKA_1034500	conserved protein, unknown function
PBANKA_1342700	conserved protein, unknown function
PBANKA_0721000	conserved protein, unknown function
PBANKA_1418600	conserved protein, unknown function
PBANKA_1026300	conserved protein, unknown function
PBANKA_1422900	conserved protein, unknown function
PBANKA_0314100	conserved protein, unknown function
PBANKA_0713600	conserved protein, unknown function
PBANKA_0713200	conserved protein, unknown function
PBANKA_1115000	conserved protein, unknown function
PBANKA_0931100	conserved protein, unknown function
PBANKA_1242900	conserved protein, unknown function
PBANKA_0906600	coproporphyrinogen-III oxidase, putative
PBANKA_1464100	coronin
PBANKA_0821600	CRAL/TRIO domain-containing protein, putative
PBANKA_0704900	crystalloid-specific PH domain-containing protein, putative
PBANKA_1424400	CS domain protein, putative
PBANKA_1345500	CTLH domain-containing protein, putative
PBANKA_1216600	cyclic amine resistance locus protein, putative
PBANKA_0614300	cysteine desulfurase
PBANKA_0211300	cysteine desulfurase, putative
PBANKA_1025400	cysteine protease ATG4, putative
PBANKA_0812400	cysteine repeat modular protein 1
PBANKA_0615900	cysteine repeat modular protein 2
PBANKA_0606700	cysteine repeat modular protein 3
PBANKA_1300800	cysteine repeat modular protein 4
PBANKA_0819100	cytochrome b5, putative
PBANKA_1210700	cytochrome b-c1 complex subunit 7, putative
PBANKA_0805200	cytoskeleton associated protein, putative
PBANKA_0112400	cytosolic Fe-S cluster assembly factor NAR1, putative
PBANKA_0607800	cytosolic iron-sulfur protein assembly protein 1, putative
PBANKA_0612800	DEAD box ATP-dependent RNA helicase, putative
PBANKA_0312700	DEAD/DEAH box helicase, putative
PBANKA_1113300	deoxyribodipyrimidine photo-lyase, putative
PBANKA_1340000	dihydrofolate synthase/folylpolyglutamate synthase, putative
PBANKA_1141900	DIP13 homolog, putative
PBANKA_0931300	dipeptidyl aminopeptidase 1, putative
PBANKA_1002400	dipeptidyl aminopeptidase 3, putative
PBANKA_1437400	diphthine--ammonia ligase, putative
PBANKA_1022200	DIX domain-containing protein, putative
PBANKA_0211400	DNA (cytosine-5)-methyltransferase, putative
PBANKA_1223500	DNA helicase PSH3, putative
PBANKA_1402600	DNA ligase I, putative
PBANKA_0210400	DNA mismatch repair protein PMS1, putative
PBANKA_0501300	DNA polymerase delta catalytic subunit, putative
PBANKA_1301900	DNA repair metallo-beta-lactamase protein, putative
PBANKA_0104600	DNA repair protein RAD50, putative
PBANKA_0923000	DNA-directed RNA polymerase, putative
PBANKA_0905800	DnaJ protein, putative
PBANKA_1119900	DnaJ protein, putative
PBANKA_0409600	dolichyl-diphosphooligosaccharide--protein glycosyltransferase subunit OST1, putative
PBANKA_0820500	dolichyl-diphosphooligosaccharide--protein glycosyltransferase subunit WBP1, putative
PBANKA_0712500	dynactin subunit 6, putative
PBANKA_1329200	dynein beta chain, putative
PBANKA_0214000	dynein heavy chain, putative
PBANKA_1315000	E3 SUMO-protein ligase NSE2, putative
PBANKA_1202600	E3 ubiquitin-protein ligase, putative
PBANKA_0201600	early transcribed membrane protein
PBANKA_0501200	early transcribed membrane protein
PBANKA_0714400	EF-hand calcium-binding domain-containing protein, putative
PBANKA_1327100	rhoptry neck protein 11
PBANKA_1122200	EGF-like membrane protein, putative
PBANKA_1111300	EKC/KEOPS complex subunit CGI121, putative
PBANKA_1133300	elongation factor 1-alpha
PBANKA_1133400	elongation factor 1-alpha
PBANKA_0936000	endonuclease/exonuclease/phosphatase family protein, putative
PBANKA_0520600	enhancer of rudimentary homolog, putative
PBANKA_1214300	enolase, putative
PBANKA_1345400	ER lumen protein retaining receptor 1, putative
PBANKA_1426300	ER membrane protein complex subunit 1, putative
PBANKA_0523100	eukaryotic initiation factor 4A-III, putative
PBANKA_1428700	eukaryotic translation initiation factor 3 subunit A, putative
PBANKA_0622500	exonuclease I, putative
PBANKA_1351100	exoribonuclease, putative
PBANKA_1313400	exosome complex exonuclease RRP6, putative
PBANKA_1334300	exported protein 2
PBANKA_0811300	exportin-7, putative
PBANKA_1232400	F-actin-capping protein subunit beta
PBANKA_1213400	FAD synthetase, putative
PBANKA_0943500	FeS cluster assembly protein SufD
PBANKA_0504300	flagellar outer arm dynein-associated protein, putative
PBANKA_1234500	FoP domain-containing protein, putative
PBANKA_0414400	formate-nitrite transporter, putative
PBANKA_0830400	G2 protein
PBANKA_1312700	gamete egress and sporozoite traversal protein
PBANKA_1225400	gamete release protein
PBANKA_1123800	GAS8-like protein, putative
PBANKA_1212400	GDP-L-fucose synthase, putative
PBANKA_1306400	geranylgeranyl transferase type-2 subunit alpha, putative
PBANKA_1338900	glideosome associated protein with multiple membrane spans 1, putative
PBANKA_0523900	glideosome associated protein with multiple membrane spans 2, putative
PBANKA_1035400	glideosome associated protein with multiple membrane spans 3, putative
PBANKA_1137800	glideosome-associated connector
PBANKA_1115300	glideosome-associated protein 40, putative
PBANKA_1437600	glideosome-associated protein 45, putative
PBANKA_0819000	glideosome-associated protein 50, putative
PBANKA_1008800	glucose-6-phosphate isomerase, putative
PBANKA_0823500	glutamine synthetase, putative
PBANKA_1310700	glutaminyl-peptide cyclotransferase, putative
PBANKA_1219700	glutaredoxin-like protein
PBANKA_1326400	glyceraldehyde-3-phosphate dehydrogenase
PBANKA_1364300	glycerol kinase, putative
PBANKA_1431900	glycerol-3-phosphate dehydrogenase [NAD(+)], putative
PBANKA_1035900	glycerophosphodiester phosphodiesterase, putative
PBANKA_1144900	glycosylphosphatidylinositol anchor attachment 1 protein, putative
PBANKA_1460300	GPI mannosyltransferase 2, putative
PBANKA_0701900	GPI-anchored micronemal antigen, putative
PBANKA_0930300	GTP-binding nuclear protein RAN/TC4, putative
PBANKA_1432900	GTP-binding protein EngA, putative
PBANKA_1113100	GTP-binding protein, putative
PBANKA_0716700	GTP-binding protein, putative
PBANKA_1441000	haloacid dehalogenase-like hydrolase, putative
PBANKA_0711900	heat shock protein 70
PBANKA_0805700	heat shock protein 90, putative
PBANKA_0938300	heat shock protein J2, putative
PBANKA_0513800	heptatricopeptide repeat and RAP domain-containing protein, putative
PBANKA_0302500	hexose transporter
PBANKA_0601900	high mobility group protein B1, putative
PBANKA_0604500	high mobility group protein B3, putative
PBANKA_0416000	high molecular weight rhoptry protein 3, putative
PBANKA_0611900	histidine triad protein, putative
PBANKA_0834800	histidine--tRNA ligase, putative
PBANKA_0826500	histone deacetylase 1, putative
PBANKA_1117000	histone H2A, putative
PBANKA_1217600	histone H2A.Z, putative
PBANKA_1420600	histone H2B variant, putative
PBANKA_0941800	histone H2B, putative
PBANKA_1117100	histone H3 variant, putative
PBANKA_0108800	histone H3, putative
PBANKA_0941900	histone H4, putative
PBANKA_1012100	HP12 protein homolog, putative
PBANKA_0411700	HSP20-like chaperone, putative
PBANKA_1312400	HSP20-like chaperone, putative
PBANKA_1452000	hydrolase, putative
PBANKA_0214500	IMP1-like protein, putative
PBANKA_1204200	IMP1-like protein, putative
PBANKA_0813000	inhibitor of cysteine proteases
PBANKA_0402600	inner membrane complex protein 1a
PBANKA_1202000	inner membrane complex protein 1c
PBANKA_0402700	inner membrane complex protein 1e
PBANKA_1364400	inner membrane complex protein 1f, putative
PBANKA_1240600	inner membrane complex protein 1g, putative
PBANKA_1436600	inner membrane complex protein 1h
PBANKA_1120400	inner membrane complex protein 1j, putative
PBANKA_1354900	inner membrane complex protein 1k, putative
PBANKA_1025700	inner membrane complex protein 1l, putative
PBANKA_0513000	inner membrane complex protein 1m, putative
PBANKA_1311300	inner membrane complex protein, putative
PBANKA_1209400	inner membrane complex sub-compartment protein 1
PBANKA_1324300	inner membrane complex sub-compartment protein 3
PBANKA_1013000	inner membrane complex suture component, putative
PBANKA_1354600	inner membrane complex suture component, putative
PBANKA_1449800	inorganic pyrophosphatase, putative
PBANKA_1429300	integral membrane protein GPR180, putative
PBANKA_1318200	iron sulfur cluster assembly protein, putative
PBANKA_1429200	kelch domain-containing protein, putative
PBANKA_1331400	kelch domain-containing protein, putative
PBANKA_0506800	kelch protein K10, putative
PBANKA_1458300	kinesin-13, putative
PBANKA_0622400	kinesin-19, putative
PBANKA_0807700	kinesin-5, putative
PBANKA_0609500	kinesin-7, putative
PBANKA_1300700	LCCL domain-containing protein
PBANKA_0617000	LEM3/CDC50 family protein, putative
PBANKA_0605800	LIMP protein
PBANKA_1017500	lipase, putative
PBANKA_1024600	liver specific protein 1
PBANKA_1340100	L-lactate dehydrogenase
PBANKA_1117600	LMBR1 domain-containing protein, putative
PBANKA_1107800	longevity-assurance (LAG1) protein, putative
PBANKA_0602400	major facilitator superfamily domain-containing protein, putative
PBANKA_0820400	major facilitator superfamily domain-containing protein, putative
PBANKA_0817000	major facilitator superfamily domain-containing protein, putative
PBANKA_0815700	major facilitator superfamily-related transporter, putative
PBANKA_0918300	major facilitator superfamily-related transporter, putative
PBANKA_1117700	malate dehydrogenase, putative
PBANKA_1432200	male development gene 1
PBANKA_1022300	mannose-1-phosphate guanyltransferase, putative
PBANKA_1429000	mediator of RNA polymerase II transcription subunit 18, putative
PBANKA_0901300	membrane associated erythrocyte binding-like protein
PBANKA_0831000	merozoite surface protein 1
PBANKA_1212500	merozoite surface protein MSA180, putative
PBANKA_0815300	met-10+ like protein, putative
PBANKA_1131400	metacaspase-1
PBANKA_1302300	metacaspase-2, putative
PBANKA_0108000	mitochondrial cardiolipin synthase, putative
PBANKA_1455000	mitochondrial carrier protein, putative
PBANKA_1426400	mitochondrial carrier protein, putative
PBANKA_1113200	mitochondrial import inner membrane translocase subunit TIM16, putative
PBANKA_1010100	mitochondrial import inner membrane translocase subunit TIM17, putative
PBANKA_1305600	mitochondrial inner membrane protease ATP23, putative
PBANKA_0413300	mitochondrial ribosomal protein L29/L47 precursor, putative
PBANKA_1352900	mitochondrial ribosomal protein L49 precursor, putative
PBANKA_0616000	mitochondrial ribosomal protein S8 precursor, putative
PBANKA_0911600	mitochondrial ribosomal protein S9 precursor, putative
PBANKA_1013300	mitogen-activated protein kinase 1
PBANKA_1226900	mitogen-activated protein kinase organizer 1, putative
PBANKA_0720900	MOLO1 domain-containing protein, putative
PBANKA_0827200	monocarboxylate transporter, putative
PBANKA_0719200	mRNA-binding protein PUF2
PBANKA_1349000	MSP7-like protein
PBANKA_0309700	multidrug efflux pump, putative
PBANKA_1355700	myosin A
PBANKA_1459500	myosin A tail domain interacting protein MTIP, putative
PBANKA_0501800	myosin essential light chain ELC, putative
PBANKA_0611800	N-acetyltransferase, GNAT family, putative
PBANKA_1026200	NADP-specific glutamate dehydrogenase, putative
PBANKA_1443000	NIMA related kinase 1, putative
PBANKA_1232800	NOSIP domain-containing protein, putative
PBANKA_1350600	nuclear movement protein, putative
PBANKA_1243400	nucleolar preribosomal GTPase, putative
PBANKA_1140100	nucleoporin NUP205
PBANKA_1310200	nucleoporin NUP313
PBANKA_1218100	oocyst capsule protein Cap380
PBANKA_1303400	oocyst rupture protein 2
PBANKA_0107400	ornithine aminotransferase, putative
PBANKA_1451200	p25-alpha family protein, putative
PBANKA_0312600	palmitoyltransferase DHHC11, putative
PBANKA_1420900	palmitoyltransferase DHHC4, putative
PBANKA_1243000	palmitoyltransferase DHHC7
PBANKA_1022600	pantothenate kinase 1, putative
PBANKA_1350500	parasitophorous vacuolar protein 3
PBANKA_0826700	parasitophorous vacuolar protein 5
PBANKA_0926500	peptidase M16, putative
PBANKA_1217000	peptidase, putative
PBANKA_1362500	peptidase, putative
PBANKA_0809300	peptide deformylase, putative
PBANKA_1460400	peptidyl-prolyl cis-trans isomerase FKBP35, putative
PBANKA_0932200	peptidyl-prolyl cis-trans isomerase, putative
PBANKA_1006300	perforin-like protein 1
PBANKA_1432400	perforin-like protein 2
PBANKA_0511400	peroxiredoxin, putative
PBANKA_0506100	PHAX domain-containing protein, putative
PBANKA_1013900	PhIL1 interacting protein PIP3, putative
PBANKA_0203750	phosphatidate cytidylyltransferase, putative
PBANKA_0516200	phosphatidylinositol N-acetylglucosaminyltransferase subunit A, putative
PBANKA_1128700	phosphatidylinositol/phosphatidylcholine transfer protein, putative
PBANKA_1017900	phosphoenolpyruvate carboxylase
PBANKA_0823400	phosphoglycerate kinase, putative
PBANKA_1421300	phosphoglycolate phosphatase
PBANKA_1128100	phospholipase
PBANKA_1423100	phospholipase DDHD1, putative
PBANKA_0506900	phospholipid scramblase, putative
PBANKA_0501700	phosphomannomutase, putative
PBANKA_0204600	photosensitized INA-labeled protein PHIL1
PBANKA_1208500	PI31 domain-containing protein, putative
PBANKA_1329100	plasmepsin VIII
PBANKA_1222500	plasmepsin X, putative
PBANKA_0201500	Plasmodium exported protein, unknown function
PBANKA_0214700	Plasmodium exported protein, unknown function
PBANKA_0316100	Plasmodium exported protein, unknown function
PBANKA_1319600	polyprenol reductase, putative
PBANKA_0610300	polyubiquitin, putative
PBANKA_0820100	PPPDE peptidase, putative
PBANKA_1025800	prefoldin subunit 2, putative
PBANKA_1339600	PRELI domain-containing protein, putative
PBANKA_1220300	prodrug activation and resistance esterase, putative
PBANKA_0833000	profilin
PBANKA_0211500	proteasome subunit alpha type-5, putative
PBANKA_1232900	protein AMR2, putative
PBANKA_0820300	protein disulfide isomerase, putative
PBANKA_0622100	protein kinase, putative
PBANKA_1103200	protein kinase, putative
PBANKA_1217100	protein kinase, putative
PBANKA_0832900	protein MAM3, putative
PBANKA_0619600	protein pelota homolog, putative
PBANKA_1329500	protein phosphatase containing kelch-like domains
PBANKA_0515500	protein phosphatase inhibitor 3, putative
PBANKA_1007700	protein phosphatase PPM1
PBANKA_0607400	protein phosphatase PPM11, putative
PBANKA_1318700	protein phosphatase PPM3
PBANKA_1462200	protein phosphatase PPM4
PBANKA_1427200	protein phosphatase PPM5
PBANKA_0710300	protein transport protein YIF1, putative
PBANKA_1346500	protein tyrosine phosphatase-like protein
PBANKA_1400800	protein UIS3
PBANKA_0315900	pseudouridine synthase, putative
PBANKA_0832200	PUB domain-containing protein, putative
PBANKA_1310100	pyruvate dehydrogenase E1 component subunit beta, putative
PBANKA_1346800	Qa-SNARE protein, putative
PBANKA_0615100	queuine tRNA-ribosyltransferase, putative
PBANKA_0621500	Rab GTPase activator and protein kinase, putative
PBANKA_0716300	Rab5-interacting protein, putative
PBANKA_1460000	rac-beta serine/threonine protein kinase, putative
PBANKA_1434900	raf kinase inhibitor, putative
PBANKA_1025300	rap guanine nucleotide exchange factor, putative
PBANKA_1354100	ras-related protein Rab-11B, putative
PBANKA_1132900	regulator of chromosome condensation, putative
PBANKA_0316000	replication factor C subunit 1, putative
PBANKA_1139900	reticulon-like protein, putative
PBANKA_0605000	rhodanese like protein, putative
PBANKA_0933500	rhomboid protease ROM1
PBANKA_1117800	rhomboid protease ROM10
PBANKA_1106500	rhomboid protease ROM4
PBANKA_0501400	rhoptry neck protein 12
PBANKA_1315700	rhoptry neck protein 2
PBANKA_1464900	rhoptry neck protein 3, putative
PBANKA_0932000	rhoptry neck protein 4
PBANKA_0713100	rhoptry neck protein 5, putative
PBANKA_0111600	rhoptry protein ROP14, putative
PBANKA_0619700	rhoptry-associated leucine zipper-like protein 1, putative
PBANKA_0804500	rhoptry-associated membrane antigen, putative
PBANKA_1032100	rhoptry-associated protein 1
PBANKA_1101400	rhoptry-associated protein 2/3
PBANKA_0816200	ribonuclease H2 subunit C, putative
PBANKA_1117500	ribosomal protein L27a, putative
PBANKA_1208400	ribosomal protein L43, mitochondrial, putative
PBANKA_1026900	ribosomal RNA small subunit methyltransferase A1, putative
PBANKA_1129300	ribosome biogenesis protein YTM1, putative
PBANKA_1031600	ribosome maturation protein SBDS, putative
PBANKA_0720800	RNA-binding protein NOB1, putative
PBANKA_1457600	RNA-binding protein, putative
PBANKA_1409200	RNA-binding protein, putative
PBANKA_0916300	RNA-binding protein, putative
PBANKA_0315500	saccharopine dehydrogenase, putative
PBANKA_0516900	S-adenosylmethionine decarboxylase/ornithine decarboxylase, putative
PBANKA_0823100	S-adenosylmethionine synthetase, putative
PBANKA_0519000	S-antigen, putative
PBANKA_0813500	SAP domain-containing protein, putative
PBANKA_1113400	secreted ookinete protein
PBANKA_1129000	secreted ookinete protein, putative
PBANKA_1353400	secreted ookinete protein, putative
PBANKA_0619200	secreted ookinete protein, putative
PBANKA_0309500	secreted protein with altered thrombospondin repeat domain, putative
PBANKA_0301900	Sel1 repeat-containing protein, putative
PBANKA_0931900	serine esterase, putative
PBANKA_1027000	serine palmitoyltransferase, putative
PBANKA_0304700	serine repeat antigen 5
PBANKA_1309200	serine/threonine kinase-1, putative
PBANKA_1225000	serine/threonine protein kinase, FIKK family
PBANKA_0311400	serine/threonine protein kinase, putative
PBANKA_0802200	serine/threonine protein kinase, putative
PBANKA_1306900	serine/threonine protein kinase, putative
PBANKA_0901100	serine/threonine protein kinase, putative
PBANKA_1305200	serine/threonine protein kinase, putative
PBANKA_1460500	serine/threonine protein kinase, putative
PBANKA_1020100	serine/threonine protein phosphatase 7
PBANKA_0502500	serine/threonine protein phosphatase 8
PBANKA_1328000	serine/threonine protein phosphatase UIS2
PBANKA_0917100	serpentine receptor, putative
PBANKA_1128500	SET domain protein, putative
PBANKA_0811200	SET domain protein, putative
PBANKA_1107700	SET domain protein, putative
PBANKA_1308500	shikimate dehydrogenase, putative
PBANKA_1346200	signal peptidase complex catalytic subunit SEC11, putative
PBANKA_1142500	signal recognition particle receptor subunit alpha, putative
PBANKA_1432000	signal recognition particle subunit SRP19, putative
PBANKA_0718800	small GTP-binding protein sar1, putative
PBANKA_0714300	small heat shock protein HSP20
PBANKA_1312300	SNARE protein, putative
PBANKA_1354300	sodium-dependent phosphate transporter, putative
PBANKA_0928800	splicing factor U2AF small subunit, putative
PBANKA_1006200	sporozoite invasion-associated protein 1
PBANKA_1355600	sporozoite protein essential for cell traversal
PBANKA_1425200	sporozoite surface protein 3, putative
PBANKA_0910900	sporozoite surface protein essential for liver stage development
PBANKA_1212700	SPRY domain-containing protein, putative
PBANKA_0309600	SRR1-like protein
PBANKA_1240000	structural maintenance of chromosomes protein 6, putative
PBANKA_1445000	subpellicular microtubule protein 2, putative
PBANKA_1013200	succinyl-CoA ligase [ADP-forming] subunit beta, putative
PBANKA_1455400	sulfhydryl oxidase, putative
PBANKA_1422700	superoxide dismutase [Fe], putative
PBANKA_1022500	surface protein P113
PBANKA_1013400	surface-related antigen SRA, putative
PBANKA_0942800	syntaxin, putative
PBANKA_0604400	targeted glyoxalase II, putative
PBANKA_0602300	TBCC domain-containing protein, putative
PBANKA_0310900	T-complex protein 1 subunit theta, putative
PBANKA_0607700	telomere repeat-binding zinc finger protein, putative
PBANKA_0604300	tetratricopeptide repeat protein, putative
PBANKA_0834900	TFIIH basal transcription factor complex helicase XPD subunit, putative
PBANKA_1358000	thioredoxin 2
PBANKA_0817100	thioredoxin 3, putative
PBANKA_1444800	thioredoxin-like associated protein 1, putative
PBANKA_0820200	thioredoxin-like protein 1, putative
PBANKA_1349800	thrombospondin-related anonymous protein
PBANKA_1433600	thrombospondin-related apical membrane protein
PBANKA_0707900	thrombospondin-related protein 1
PBANKA_0209100	thrombospondin-related sporozoite protein
PBANKA_1117900	trafficking protein particle complex subunit 6A, putative
PBANKA_1236900	transcription initiation factor TFIID subunit 10, putative
PBANKA_1343800	transcriptional regulatory protein sir2a
PBANKA_1456900	translation initiation factor SUI1, putative
PBANKA_0306700	transporter, putative
PBANKA_1116000	TRAP-like protein
PBANKA_1306500	TRAP-like protein
PBANKA_1303800	triosephosphate isomerase, putative
PBANKA_1414200	tRNA (adenine(58)-N(1))-methyltransferase catalytic subunit TRM61, putative
PBANKA_0929000	tRNA m(1)G methyltransferase, putative
PBANKA_0623100	tryptophan-rich protein
PBANKA_1206900	tubulin beta chain, putative
PBANKA_0901900	tubulin--tyrosine ligase, putative
PBANKA_1208000	tubulin--tyrosine ligase, putative
PBANKA_1222800	tyrosine--tRNA ligase, putative
PBANKA_0712000	U3 small nucleolar ribonucleoprotein protein IMP4, putative
PBANKA_0620100	U3 small nucleolar RNA-associated protein 7, putative
PBANKA_0712800	U4/U6.U5 small nuclear ribonucleoprotein, putative
PBANKA_1024700	ubiquitin fusion degradation protein 1, putative
PBANKA_1222400	ubiquitin regulatory protein, putative
PBANKA_1141700	ubiquitin-60S ribosomal protein L40, putative
PBANKA_0105000	ubiquitin-conjugating enzyme E2 PEX4, putative
PBANKA_0517700	ubiquitin-conjugating enzyme E2, putative
PBANKA_1132600	ubiquitin-conjugating enzyme E2, putative
PBANKA_0928700	ubiquitin-protein ligase, putative
PBANKA_0911300	UVB-resistance protein UVR8 homologue, putative
PBANKA_0937100	vacuolar protein sorting-associated protein 35, putative
PBANKA_1355000	V-type proton ATPase subunit D, putative
PBANKA_1233400	WD repeat-containing protein 26, putative
PBANKA_0826400	zinc binding protein (Yippee), putative
PBANKA_1413900	zinc finger (CCCH type) protein, putative
PBANKA_1206800	zinc finger (CCCH type) protein, putative
PBANKA_1232700	zinc finger protein, putative
PBANKA_0607300	zinc finger protein, putative
PBANKA_1331700	zinc finger protein, putative
PBANKA_0712700	zinc finger protein, putative
PBANKA_0413600	zinc finger protein, putative
PBANKA_0209700	zinc-carboxypeptidase, putative
PBANKA_0506500	ZIP domain-containing protein
