# Supplementary material for: Targetome Analysis of Malaria Sporozoite Transcription Factor AP2-Sp Reveals Its Role as a Master Regulator
Source: mBio. 2023 Jan 9;14(1):e02516-22. doi: 10.1128/mbio.02516-22 (PMC9973277; doi:10.1128/mbio.02516-22)
Supplement: TABLE S2 [file mbio.02516-22-s0002.xlsx]

## Sheet: Table_S2A
chr	start	end	length	abs_summit	pileup	#NAME?	fold_enrichment	#NAME?	name
PbANKA_01_v3	589	859	271	744	88	23.4107	3.52912	22.0084	peak_2
PbANKA_01_v3	17489	20589	3101	18609	349	233.531	11.0907	231.097	peak_3
PbANKA_01_v3	138022	138922	901	138511	206	85.7499	5.68951	84.0116	peak_7
PbANKA_01_v3	146114	147058	945	146478	115	27.0892	3.27775	25.6558	peak_9
PbANKA_01_v3	154441	155930	1490	155119	396	249.425	10.1247	246.779	peak_11
PbANKA_01_v3	165058	167235	2178	166221	338	189.238	8.4464	187.093	peak_13
PbANKA_01_v3	172333	173273	941	172766	350	226.409	10.5048	224.039	peak_14
PbANKA_01_v3	186001	186897	897	186518	380	233.868	9.75341	231.43	peak_15
PbANKA_01_v3	193886	194405	520	194147	114	25.563	3.16073	24.1421	peak_16
PbANKA_01_v3	209045	209932	888	209322	236	95.887	5.57328	94.1105	peak_18
PbANKA_01_v3	229519	230171	653	229850	309	150.432	6.97817	148.453	peak_19
PbANKA_01_v3	255193	256257	1065	255694	255	131.246	7.43791	129.342	peak_20
PbANKA_01_v3	288336	288962	627	288791	137	38.7515	3.82656	37.2369	peak_23
PbANKA_01_v3	293798	294915	1118	294676	283	148.858	7.69255	146.885	peak_24
PbANKA_01_v3	296359	297127	769	296611	137	32.7595	3.34889	31.2836	peak_25
PbANKA_01_v3	319165	319743	579	319501	232	105.161	6.31384	103.35	peak_26
PbANKA_01_v3	323941	324642	702	324418	110	23.0377	3.00659	21.6387	peak_27
PbANKA_01_v3	330241	330997	757	330724	232	93.9867	5.5513	92.2173	peak_28
PbANKA_01_v3	335591	336597	1007	335901	273	135.428	7.11187	133.509	peak_29
PbANKA_01_v3	345416	345930	515	345574	116	25.8779	3.15254	24.4551	peak_30
PbANKA_01_v3	362457	363121	665	362865	308	172.177	8.3959	170.108	peak_32
PbANKA_01_v3	394168	395017	850	394700	174	55.472	4.30537	53.8636	peak_38
PbANKA_01_v3	397130	397944	815	397370	156	48.3853	4.17566	46.8135	peak_40
PbANKA_01_v3	399020	400278	1259	399669	197	70.0078	4.80493	68.3331	peak_41
PbANKA_01_v3	408927	410563	1637	410000	149	38.6687	3.58323	37.1545	peak_42
PbANKA_01_v3	418400	419744	1345	419204	365	211.198	8.88184	208.934	peak_43
PbANKA_01_v3	433619	434276	658	433904	245	119.512	6.92732	117.649	peak_44
PbANKA_01_v3	437591	438018	428	437831	173	48.8815	3.87007	47.307	peak_45
PbANKA_01_v3	441545	442030	486	441827	151	42.1056	3.80149	40.5702	peak_46
PbANKA_01_v3	448663	449675	1013	449162	276	143.98	7.59939	142.028	peak_47
PbANKA_01_v3	454835	456927	2093	455998	310	163.477	7.74876	161.444	peak_48
PbANKA_01_v3	460216	461168	953	460412	134	30.0762	3.19301	28.6201	peak_49
PbANKA_01_v3	461867	463685	1819	462879	391	253.58	10.597	250.857	peak_50
PbANKA_01_v3	487573	489388	1816	488085	407	263.493	10.584	260.519	peak_52
PbANKA_02_v3	69938	70505	568	70324	160	40.0787	3.49752	38.556	peak_53
PbANKA_02_v3	73602	73938	337	73782	117	26.5866	3.1962	25.1571	peak_54
PbANKA_02_v3	75056	75854	799	75456	129	34.3296	3.62656	32.843	peak_55
PbANKA_02_v3	79739	81459	1721	81102	103	22.2366	3.05696	20.8445	peak_58
PbANKA_02_v3	103388	104813	1426	104499	157	49.4059	4.23209	47.8286	peak_60
PbANKA_02_v3	117800	118681	882	118236	165	55.2652	4.49635	53.6577	peak_61
PbANKA_02_v3	139699	140506	808	140284	182	66.0755	4.89015	64.4179	peak_65
PbANKA_02_v3	147656	148928	1273	148075	134	32.2822	3.36361	30.8099	peak_69
PbANKA_02_v3	155371	156553	1183	155529	126	29.6848	3.29638	28.2313	peak_70
PbANKA_02_v3	156723	158742	2020	157113	378	242.303	10.3883	239.766	peak_71
PbANKA_02_v3	203665	204540	876	203887	186	69.6657	5.05372	67.9925	peak_74
PbANKA_02_v3	204867	205888	1022	205311	350	204.361	8.98543	202.138	peak_75
PbANKA_02_v3	232320	233443	1124	232657	395	244.698	9.86659	242.125	peak_78
PbANKA_02_v3	252620	253235	616	252967	211	87.356	5.66176	85.6115	peak_80
PbANKA_02_v3	283588	284661	1074	283953	276	139.513	7.29016	137.578	peak_82
PbANKA_02_v3	310714	311659	946	311058	281	133.694	6.75429	131.781	peak_85
PbANKA_02_v3	317352	321742	4391	321121	411	252.313	9.74459	249.614	peak_86
PbANKA_02_v3	339528	340735	1208	340408	283	148.607	7.67516	146.635	peak_88
PbANKA_02_v3	350310	351676	1367	351243	359	208.973	8.95408	206.723	peak_89
PbANKA_02_v3	358651	359357	707	358999	191	74.2462	5.26107	72.5538	peak_90
PbANKA_02_v3	365574	366396	823	365934	369	235.505	10.307	233.051	peak_91
PbANKA_02_v3	392843	393439	597	393236	143	32.6156	3.24147	31.1409	peak_93
PbANKA_02_v3	412066	413376	1311	412665	216	90.738	5.7613	88.9804	peak_96
PbANKA_02_v3	414950	415535	586	415307	173	51.7364	4.0639	50.1466	peak_97
PbANKA_02_v3	424211	425301	1091	424667	360	213.129	9.18069	210.854	peak_98
PbANKA_02_v3	441196	442741	1546	441647	354	213.397	9.42517	211.12	peak_101
PbANKA_02_v3	460749	462004	1256	461235	351	215.33	9.67492	213.041	peak_102
PbANKA_02_v3	512987	514428	1442	513610	320	162.937	7.40449	160.906	peak_105
PbANKA_02_v3	539645	542709	3065	540898	409	274.899	11.2482	271.505	peak_106
PbANKA_02_v3	547877	548888	1012	548648	307	181.783	9.12142	179.672	peak_108
PbANKA_02_v3	550190	551122	933	550425	174	65.6944	5.07799	64.0386	peak_109
PbANKA_02_v3	560415	560991	577	560696	223	107.933	6.82805	106.112	peak_110
PbANKA_02_v3	621954	622315	362	622158	108	35.6974	4.32218	34.2017	peak_111
PbANKA_03_v3	14256	14630	375	14472	83	19.2805	3.1685	17.918	peak_112
PbANKA_03_v3	37444	37859	416	37597	170	59.8661	4.72713	58.2375	peak_113
PbANKA_03_v3	44472	45471	1000	44704	297	151.882	7.42486	149.897	peak_114
PbANKA_03_v3	65322	66588	1267	65783	176	60.2245	4.6048	58.5941	peak_116
PbANKA_03_v3	81508	84712	3205	83323	412	288.677	12.0614	284.204	peak_118
PbANKA_03_v3	105278	106269	992	105584	301	166.441	8.26023	164.395	peak_119
PbANKA_03_v3	115636	119055	3420	118256	398	263.563	10.9667	260.586	peak_120
PbANKA_03_v3	133582	134092	511	133933	117	27.9959	3.31976	26.5563	peak_121
PbANKA_03_v3	148710	150469	1760	149484	192	77.1548	5.4535	75.4507	peak_123
PbANKA_03_v3	150920	154491	3572	152983	412	263.969	10.4154	260.978	peak_124
PbANKA_03_v3	192350	192739	390	192542	125	27.803	3.15997	26.3642	peak_126
PbANKA_03_v3	196178	197855	1678	197343	385	222.847	8.90384	220.505	peak_128
PbANKA_03_v3	198814	199263	450	199049	127	31.8697	3.45923	30.4003	peak_129
PbANKA_03_v3	230479	233038	2560	231572	380	223.768	9.12711	221.421	peak_131
PbANKA_03_v3	244793	246685	1893	246344	198	68.0074	4.6478	66.3412	peak_133
PbANKA_03_v3	258283	259970	1688	258738	360	212.323	9.12941	210.053	peak_135
PbANKA_03_v3	267966	268853	888	268414	139	38.3223	3.74885	36.8104	peak_137
PbANKA_03_v3	274070	274708	639	274407	201	80.236	5.4267	78.5194	peak_138
PbANKA_03_v3	278931	281443	2513	280403	150	46.381	4.15522	44.8205	peak_141
PbANKA_03_v3	286258	286737	480	286533	183	66.4497	4.89233	64.7905	peak_142
PbANKA_03_v3	304099	305064	966	304466	258	111.124	5.97434	109.291	peak_144
PbANKA_03_v3	319350	319774	425	319549	208	73.9811	4.82099	72.2899	peak_145
PbANKA_03_v3	339724	344314	4591	342210	411	246.17	9.3875	243.576	peak_147
PbANKA_03_v3	352550	353321	772	352980	355	184.628	7.64462	182.505	peak_148
PbANKA_03_v3	366831	368004	1174	367546	303	167.136	8.23428	165.087	peak_149
PbANKA_03_v3	375215	375956	742	375705	169	61.7336	4.9015	60.0961	peak_150
PbANKA_03_v3	383625	384114	490	383814	137	37.8457	3.75188	36.3366	peak_151
PbANKA_03_v3	390723	392107	1385	391179	367	220.951	9.42062	218.624	peak_153
PbANKA_03_v3	412798	415084	2287	413869	410	251.313	9.72094	248.634	peak_155
PbANKA_03_v3	425288	427117	1830	425975	403	266.554	10.9509	263.477	peak_156
PbANKA_03_v3	437879	439038	1160	438485	146	38.9927	3.6626	37.4766	peak_158
PbANKA_03_v3	439242	440037	796	439727	170	46.4249	3.75853	44.8641	peak_159
PbANKA_03_v3	453624	454167	544	453937	224	88.4449	5.39003	86.6962	peak_160
PbANKA_03_v3	457566	457888	323	457723	137	34.5145	3.48491	33.0267	peak_161
PbANKA_03_v3	491684	493032	1349	492282	308	156.969	7.4023	154.964	peak_163
PbANKA_03_v3	493235	496608	3374	495837	411	272.463	10.9999	269.181	peak_164
PbANKA_03_v3	497630	498430	801	497819	132	31.7737	3.35864	30.3048	peak_165
PbANKA_03_v3	534418	534952	535	534698	174	55.4354	4.30276	53.8271	peak_167
PbANKA_03_v3	539765	540358	594	540109	168	56.2634	4.50011	54.6514	peak_169
PbANKA_03_v3	545453	546231	779	545903	280	149.402	7.83895	147.427	peak_171
PbANKA_03_v3	549666	550387	722	550164	206	83.5291	5.52664	81.7994	peak_172
PbANKA_03_v3	551976	553338	1363	552766	297	143.051	6.87395	141.103	peak_173
PbANKA_03_v3	659166	659431	266	659276	119	43.1485	4.75836	41.6069	peak_174
PbANKA_04_v3	50574	52764	2191	51554	412	265.839	10.5327	262.783	peak_177
PbANKA_04_v3	75188	75577	390	75379	120	28.42	3.2996	26.9766	peak_178
PbANKA_04_v3	97275	99380	2106	98870	393	266.461	11.3926	263.388	peak_179
PbANKA_04_v3	105375	106580	1206	106068	305	155.861	7.4258	153.86	peak_181
PbANKA_04_v3	114012	115595	1584	114611	264	120.932	6.43084	119.064	peak_184
PbANKA_04_v3	115819	119528	3710	116678	410	288.907	12.1758	284.394	peak_185
PbANKA_04_v3	120117	123739	3623	121526	404	231.661	8.79812	229.245	peak_186
PbANKA_04_v3	139288	140305	1018	139565	336	192.353	8.71724	190.194	peak_188
PbANKA_04_v3	146989	149824	2836	149280	393	260.693	10.9913	257.806	peak_189
PbANKA_04_v3	174415	175507	1093	174839	320	175.966	8.21744	173.881	peak_190
PbANKA_04_v3	194814	195728	915	195251	217	93.4403	5.92688	91.673	peak_194
PbANKA_04_v3	211758	212098	341	211930	108	24.0986	3.13873	22.6898	peak_196
PbANKA_04_v3	217790	219537	1748	218759	402	256.163	10.3166	253.388	peak_198
PbANKA_04_v3	245719	246154	436	245875	131	32.9837	3.4745	31.5063	peak_199
PbANKA_04_v3	251557	252060	504	251812	250	112.193	6.26018	110.356	peak_200
PbANKA_04_v3	294636	295610	975	295051	213	89.1267	5.73207	87.3753	peak_202
PbANKA_04_v3	299324	299903	580	299596	192	76.9117	5.43485	75.2086	peak_203
PbANKA_04_v3	319634	320241	608	319942	181	60.9295	4.53925	59.296	peak_205
PbANKA_04_v3	324672	325172	501	324954	140	32.6785	3.29316	31.2032	peak_207
PbANKA_04_v3	342910	343527	618	343175	290	163.819	8.49845	161.784	peak_209
PbANKA_04_v3	386783	388251	1469	387864	341	191.086	8.4599	188.933	peak_214
PbANKA_04_v3	405597	407072	1476	406435	285	139.116	6.97932	137.182	peak_215
PbANKA_04_v3	417441	417886	446	417708	121	27.1524	3.17393	25.7182	peak_216
PbANKA_04_v3	433566	434242	677	433939	273	138.414	7.31546	136.484	peak_217
PbANKA_04_v3	452470	453688	1219	452683	206	61.9084	4.11356	60.2703	peak_223
PbANKA_04_v3	460025	460294	270	460159	130	30.6998	3.30813	29.2388	peak_224
PbANKA_04_v3	475161	475983	823	475475	145	38.4169	3.63768	36.9043	peak_225
PbANKA_04_v3	489137	490605	1469	489969	406	226.278	8.44802	223.91	peak_226
PbANKA_04_v3	500330	500747	418	500549	213	74.7113	4.75975	73.0171	peak_229
PbANKA_04_v3	502966	503503	538	503219	178	60.5647	4.58231	58.9328	peak_230
PbANKA_04_v3	514031	515032	1002	514615	235	111.481	6.67687	109.647	peak_231
PbANKA_04_v3	561167	562077	911	561539	163	51.51	4.25674	49.9214	peak_234
PbANKA_04_v3	572152	573359	1208	572913	254	106.826	5.81022	105.008	peak_236
PbANKA_04_v3	596756	597470	715	597193	156	44.9086	3.91175	43.3565	peak_237
PbANKA_04_v3	613448	613896	449	613722	135	38.3051	3.83331	36.7931	peak_240
PbANKA_04_v3	626826	627110	285	626951	113	25.7123	3.19235	24.2902	peak_241
PbANKA_04_v3	666238	667793	1556	666607	356	230.027	10.4936	227.627	peak_242
PbANKA_04_v3	698218	698762	545	698504	203	80.2095	5.36969	78.4929	peak_243
PbANKA_04_v3	699193	699851	659	699525	150	43.3563	3.91713	41.8135	peak_244
PbANKA_05_v3	50677	52102	1426	51060	382	227.685	9.29439	225.306	peak_245
PbANKA_05_v3	58915	59563	649	59225	386	245.58	10.2748	242.993	peak_247
PbANKA_05_v3	65045	65581	537	65287	120	28.1627	3.27746	26.7206	peak_248
PbANKA_05_v3	67892	69560	1669	68283	261	124.828	6.7772	122.946	peak_249
PbANKA_05_v3	70332	70870	539	70574	124	30.1519	3.37211	28.6952	peak_250
PbANKA_05_v3	94766	95891	1126	95658	153	44.7445	3.96092	43.1933	peak_252
PbANKA_05_v3	100094	100451	358	100253	128	30.7566	3.34829	29.2952	peak_254
PbANKA_05_v3	107562	108202	641	107980	156	45.6182	3.96471	44.0619	peak_255
PbANKA_05_v3	109621	110275	655	110004	197	74.9495	5.15113	73.2543	peak_256
PbANKA_05_v3	132103	132840	738	132571	232	92.2884	5.4419	90.5254	peak_258
PbANKA_05_v3	143364	144413	1050	143949	303	168.304	8.31493	166.251	peak_259
PbANKA_05_v3	155134	156022	889	155674	212	88.1005	5.68683	86.3531	peak_261
PbANKA_05_v3	158944	159429	486	159228	249	118.909	6.75026	117.049	peak_262
PbANKA_05_v3	167481	169201	1721	168173	209	87.2151	5.70938	85.4712	peak_264
PbANKA_05_v3	172154	173582	1429	173070	344	197.304	8.74922	195.121	peak_265
PbANKA_05_v3	209130	210244	1115	209719	234	99.39	5.85517	97.6012	peak_266
PbANKA_05_v3	222222	223437	1216	223109	265	129.891	6.99456	127.991	peak_267
PbANKA_05_v3	250972	251320	349	251146	155	50.2933	4.34965	48.7112	peak_269
PbANKA_05_v3	256148	256632	485	256484	139	38.8062	3.78805	37.2912	peak_270
PbANKA_05_v3	259112	259852	741	259547	242	100.933	5.74421	99.1391	peak_271
PbANKA_05_v3	271907	277590	5684	273440	405	269.155	11.0381	266	peak_272
PbANKA_05_v3	286644	288231	1588	287664	397	259.296	10.724	256.448	peak_275
PbANKA_05_v3	292998	293573	576	293255	322	166.256	7.54392	164.211	peak_276
PbANKA_05_v3	298546	300042	1497	298819	215	83.0699	5.25693	81.342	peak_277
PbANKA_05_v3	301048	302466	1419	301813	408	269.307	10.9198	266.145	peak_278
PbANKA_05_v3	322584	323185	602	322952	169	46.9271	3.80973	45.3636	peak_280
PbANKA_05_v3	325500	326109	610	325722	127	27.029	3.06633	25.597	peak_281
PbANKA_05_v3	331237	332539	1303	331892	362	210.687	8.9549	208.426	peak_282
PbANKA_05_v3	345144	347663	2520	347114	300	166.158	8.27789	164.114	peak_283
PbANKA_05_v3	355340	355953	614	355621	118	25.3061	3.06943	23.8876	peak_284
PbANKA_05_v3	372149	372486	338	372339	150	36.9354	3.44056	35.432	peak_285
PbANKA_05_v3	393528	394807	1280	394302	386	244.211	10.1852	241.648	peak_286
PbANKA_05_v3	433260	434438	1179	433835	411	260.929	10.2652	258.036	peak_289
PbANKA_05_v3	439921	442056	2136	441005	402	219.072	8.18288	216.758	peak_293
PbANKA_05_v3	445777	446179	403	445944	133	36.4541	3.72134	34.9537	peak_294
PbANKA_05_v3	455342	456010	669	455542	162	42.4395	3.62541	40.9021	peak_295
PbANKA_05_v3	457481	458121	641	457826	265	133.652	7.25584	131.739	peak_296
PbANKA_05_v3	459481	461069	1589	460506	360	202.751	8.53834	200.537	peak_297
PbANKA_05_v3	464770	465996	1227	465489	367	238.878	10.6306	236.384	peak_298
PbANKA_05_v3	492413	493549	1137	493044	398	239.405	9.43712	236.904	peak_300
PbANKA_05_v3	497605	502782	5178	500960	402	270.494	11.2609	267.29	peak_301
PbANKA_05_v3	521866	522802	937	522202	381	238.677	10.0244	236.185	peak_305
PbANKA_05_v3	525123	525971	849	525754	217	98.0389	6.26897	96.2548	peak_306
PbANKA_05_v3	540094	541932	1839	541258	402	260.699	10.6078	257.812	peak_307
PbANKA_05_v3	545761	549490	3730	548341	408	277.521	11.471	273.978	peak_309
PbANKA_05_v3	567327	567921	595	567574	147	39.5714	3.68751	38.0517	peak_310
PbANKA_05_v3	575955	576451	497	576117	135	31.2422	3.26603	29.7773	peak_311
PbANKA_05_v3	579875	580793	919	580175	313	141.581	6.37574	139.639	peak_312
PbANKA_05_v3	603115	603566	452	603296	143	38.7732	3.70371	37.2585	peak_315
PbANKA_05_v3	626163	627551	1389	626646	403	254.967	10.2022	252.216	peak_316
PbANKA_05_v3	636408	637121	714	636781	362	218.375	9.44374	216.067	peak_319
PbANKA_05_v3	648340	649295	956	648822	406	261.047	10.4681	258.151	peak_320
PbANKA_05_v3	650225	650697	473	650476	181	67.6916	5.0389	66.0267	peak_321
PbANKA_05_v3	687931	688355	425	688156	251	109.194	6.03683	107.368	peak_324
PbANKA_05_v3	703601	704233	633	703916	140	38.376	3.73257	36.8637	peak_326
PbANKA_05_v3	746756	747603	848	747261	349	211.384	9.48714	209.119	peak_328
PbANKA_05_v3	751776	752327	552	752037	255	124.305	6.93413	122.425	peak_329
PbANKA_05_v3	766690	767474	785	767221	161	60.6884	5.04768	59.0559	peak_330
PbANKA_05_v3	770855	772807	1953	771536	223	101.641	6.34372	99.844	peak_331
PbANKA_05_v3	772974	773572	599	773099	92	25.7264	3.68773	24.3042	peak_332
PbANKA_05_v3	774385	775272	888	774562	111	37.684	4.44114	36.176	peak_333
PbANKA_05_v3	798826	799505	680	799180	128	31.9199	3.44414	30.4501	peak_336
PbANKA_05_v3	800405	803114	2710	801681	396	246.306	9.9289	243.709	peak_337
PbANKA_05_v3	803735	804123	389	803940	175	66.8269	5.13995	65.166	peak_338
PbANKA_05_v3	825786	827505	1720	826815	412	237.441	8.86862	234.963	peak_341
PbANKA_05_v3	833762	834469	708	833987	231	104.637	6.3075	102.828	peak_345
PbANKA_05_v3	862705	863219	515	862912	218	76.3519	4.7575	74.651	peak_349
PbANKA_05_v3	872102	872457	356	872262	154	48.8725	4.26026	47.298	peak_350
PbANKA_05_v3	877212	877777	566	877540	230	104.351	6.31826	102.543	peak_351
PbANKA_05_v3	878830	880329	1500	879592	332	187.184	8.52464	185.049	peak_352
PbANKA_05_v3	881583	882924	1342	882327	390	237.605	9.6136	235.125	peak_353
PbANKA_05_v3	895947	896791	845	896576	168	60.4543	4.82656	58.823	peak_354
PbANKA_06_v3	100492	101358	867	101177	197	72.5301	4.97945	70.845	peak_355
PbANKA_06_v3	136860	137534	675	137152	130	34.2677	3.60061	32.7815	peak_357
PbANKA_06_v3	144497	146226	1730	145510	407	254.667	10.0316	251.923	peak_358
PbANKA_06_v3	151756	152630	875	152068	286	142.263	7.15078	140.318	peak_359
PbANKA_06_v3	163773	164215	443	164002	178	64.9081	4.90634	63.256	peak_362
PbANKA_06_v3	176128	176649	522	176373	112	26.3415	3.26846	24.9146	peak_364
PbANKA_06_v3	178807	179205	399	178995	187	66.8537	4.82171	65.1926	peak_365
PbANKA_06_v3	214327	215984	1658	215397	303	160.966	7.81895	158.943	peak_367
PbANKA_06_v3	226211	226645	435	226432	146	47.8767	4.37775	46.3077	peak_368
PbANKA_06_v3	228961	230015	1055	229349	241	120.655	7.15513	118.788	peak_369
PbANKA_06_v3	243937	244676	740	244138	152	44.8724	3.99189	43.3206	peak_371
PbANKA_06_v3	257405	258325	921	258059	185	62.3793	4.55126	60.7389	peak_372
PbANKA_06_v3	271441	272003	563	271730	292	150.559	7.50066	148.579	peak_374
PbANKA_06_v3	276745	277258	514	277015	121	27.926	3.23907	26.4868	peak_375
PbANKA_06_v3	294261	295154	894	294570	202	78.3893	5.26608	76.6802	peak_376
PbANKA_06_v3	295885	299800	3916	297479	412	261.952	10.2902	259.028	peak_377
PbANKA_06_v3	325905	326578	674	326376	165	55.2652	4.49635	53.6577	peak_378
PbANKA_06_v3	339933	340381	449	340151	156	44.9086	3.91175	43.3565	peak_379
PbANKA_06_v3	356921	361195	4275	357638	375	233.078	9.89707	230.649	peak_380
PbANKA_06_v3	361330	361913	584	361743	141	44.4692	4.21498	42.9197	peak_381
PbANKA_06_v3	366149	367475	1327	366954	358	226.683	10.1669	224.312	peak_382
PbANKA_06_v3	370858	372340	1483	371785	116	28.6379	3.39718	27.1924	peak_383
PbANKA_06_v3	377251	379335	2085	377534	257	120.446	6.60467	118.58	peak_384
PbANKA_06_v3	381478	382137	660	381743	252	114.341	6.34501	112.497	peak_385
PbANKA_06_v3	387485	388054	570	387678	146	43.4189	4.0086	41.8756	peak_386
PbANKA_06_v3	405349	407346	1998	406037	297	155.889	7.68646	153.888	peak_388
PbANKA_06_v3	414994	416271	1278	415573	197	69.1003	4.74322	67.4294	peak_391
PbANKA_06_v3	420719	421980	1262	421729	152	39.8868	3.61874	38.3652	peak_392
PbANKA_06_v3	427692	429692	2001	428994	409	258.885	10.2154	256.047	peak_393
PbANKA_06_v3	460935	461508	574	461223	136	34.5617	3.50713	33.0735	peak_395
PbANKA_06_v3	467062	468011	950	467744	263	141.278	7.88802	139.337	peak_396
PbANKA_06_v3	476016	477475	1460	477081	286	146.417	7.42388	144.455	peak_397
PbANKA_06_v3	504667	505683	1017	505134	389	252.882	10.6351	250.171	peak_400
PbANKA_06_v3	517310	518394	1085	517721	174	57.8873	4.47991	56.2678	peak_402
PbANKA_06_v3	524585	525862	1278	525606	309	166.424	7.97327	164.378	peak_403
PbANKA_06_v3	533496	535049	1554	534548	406	266.768	10.8375	263.684	peak_404
PbANKA_06_v3	538432	539134	703	538763	349	212.268	9.54716	209.998	peak_405
PbANKA_06_v3	544384	544986	603	544744	150	42.9229	3.88375	41.3826	peak_407
PbANKA_06_v3	549981	550889	909	550688	291	143.649	7.08606	141.699	peak_408
PbANKA_06_v3	601469	601900	432	601649	114	23.8265	3.00911	22.4204	peak_412
PbANKA_06_v3	604234	605148	915	604785	351	190.862	8.11957	188.71	peak_413
PbANKA_06_v3	619390	620262	873	620056	204	64.4816	4.30303	62.8315	peak_414
PbANKA_06_v3	624220	625045	826	624568	229	99.7054	6.01822	97.9153	peak_415
PbANKA_06_v3	627883	628878	996	628110	173	62.9011	4.88462	61.2582	peak_416
PbANKA_06_v3	631190	632557	1368	632032	387	245.254	10.2129	242.674	peak_417
PbANKA_06_v3	640316	641103	788	640849	261	129.231	7.08061	127.334	peak_418
PbANKA_06_v3	678675	679361	687	679080	157	45.5156	3.93667	43.9599	peak_421
PbANKA_06_v3	683198	684513	1316	683362	101	21.8132	3.05369	20.425	peak_424
PbANKA_06_v3	691950	693939	1990	693157	410	257.71	10.1053	254.9	peak_429
PbANKA_06_v3	697569	698353	785	697877	309	158.785	7.48432	156.771	peak_430
PbANKA_06_v3	722118	722498	381	722294	132	30.4512	3.2544	28.9924	peak_431
PbANKA_06_v3	725620	726105	486	725886	170	55.2494	4.37752	53.6421	peak_433
PbANKA_06_v3	744438	745553	1116	745116	204	67.7465	4.50584	66.0814	peak_434
PbANKA_06_v3	774275	775021	747	774540	205	78.278	5.18064	76.5695	peak_435
PbANKA_06_v3	792290	793226	937	792934	324	179.684	8.31984	177.583	peak_437
PbANKA_06_v3	801350	802253	904	801636	177	57.386	4.37652	55.7687	peak_438
PbANKA_06_v3	803104	803914	811	803551	325	170.523	7.71053	168.461	peak_439
PbANKA_06_v3	810187	811137	951	810668	157	47.6724	4.09872	46.1047	peak_440
PbANKA_06_v3	811230	812383	1154	811874	183	55.748	4.14188	54.1384	peak_441
PbANKA_06_v3	815578	816990	1413	816575	194	72.987	5.0877	71.2998	peak_442
PbANKA_06_v3	828651	829867	1217	829575	236	89.0546	5.14853	87.3035	peak_443
PbANKA_06_v3	855452	855825	374	855646	116	26.1932	3.17998	24.767	peak_445
PbANKA_06_v3	860938	861723	786	861299	378	225.844	9.32421	223.479	peak_446
PbANKA_06_v3	866648	867272	625	867025	210	73.5468	4.74966	71.8572	peak_448
PbANKA_06_v3	874402	875112	711	874847	262	104.05	5.45904	102.244	peak_449
PbANKA_06_v3	881236	881621	386	881428	160	51.5049	4.32524	49.9164	peak_450
PbANKA_06_v3	896213	897076	864	896680	184	62.0608	4.55139	60.4219	peak_452
PbANKA_06_v3	907335	908496	1162	908215	182	56.6448	4.22125	55.0309	peak_453
PbANKA_06_v3	917706	919184	1479	918596	364	206.531	8.63295	204.295	peak_455
PbANKA_06_v3	920041	920727	687	920416	256	115.691	6.31891	113.841	peak_456
PbANKA_06_v3	922532	923643	1112	922818	303	173.885	8.70956	171.809	peak_457
PbANKA_06_v3	925663	925889	227	925745	77	17.4503	3.09294	16.1077	peak_458
PbANKA_06_v3	927722	929428	1707	928595	197	96.1787	6.85659	94.4012	peak_460
PbANKA_06_v3	929730	930102	373	929900	87	22.8437	3.48947	21.4461	peak_461
PbANKA_06_v3	930250	930793	544	930373	109	31.9027	3.88127	30.433	peak_462
PbANKA_06_v3	931573	932405	833	931835	135	48.0176	4.70958	46.448	peak_463
PbANKA_06_v3	942769	944032	1264	943773	233	94.1164	5.53455	92.3464	peak_467
PbANKA_07_v3	61500	61842	343	61683	93	26.3169	3.72739	24.8901	peak_468
PbANKA_07_v3	84795	86438	1644	85710	404	270.094	11.1448	266.903	peak_469
PbANKA_07_v3	103151	103511	361	103313	104	22.0269	3.01874	20.6374	peak_470
PbANKA_07_v3	111932	115060	3129	113169	409	263.367	10.4958	260.396	peak_472
PbANKA_07_v3	116968	117571	604	117365	199	81.5157	5.57932	79.7939	peak_474
PbANKA_07_v3	126816	127431	616	127242	146	41.5178	3.85757	39.986	peak_477
PbANKA_07_v3	129859	130233	375	130034	119	29.8998	3.4489	28.4449	peak_478
PbANKA_07_v3	145492	146202	711	145943	203	89.4309	6.06527	87.6783	peak_480
PbANKA_07_v3	178826	179797	972	179105	205	68.4127	4.52782	66.7448	peak_482
PbANKA_07_v3	226646	227943	1298	227210	373	240.837	10.5024	238.319	peak_485
PbANKA_07_v3	235573	236149	577	235938	230	88.7207	5.26338	86.9709	peak_486
PbANKA_07_v3	263956	264349	394	264154	152	40.5246	3.66522	38.9991	peak_489
PbANKA_07_v3	319126	319593	468	319331	179	68.9074	5.18982	67.2374	peak_492
PbANKA_07_v3	323838	324838	1001	324355	353	230.236	10.6474	227.834	peak_493
PbANKA_07_v3	325364	325820	457	325564	112	27.3899	3.36521	25.9548	peak_495
PbANKA_07_v3	326040	327473	1434	326800	289	151.351	7.65455	149.368	peak_496
PbANKA_07_v3	334894	335268	375	335075	127	33.8184	3.62498	32.3352	peak_497
PbANKA_07_v3	360417	361663	1247	361281	351	212.105	9.45643	209.837	peak_499
PbANKA_07_v3	374584	375593	1010	375109	162	46.433	3.90478	44.8721	peak_503
PbANKA_07_v3	380368	381059	692	380690	200	72.0996	4.87773	70.4162	peak_504
PbANKA_07_v3	397779	400117	2339	398970	412	273.913	11.0526	270.567	peak_506
PbANKA_07_v3	430370	434886	4517	433320	409	265.661	10.6418	262.609	peak_509
PbANKA_07_v3	457152	458981	1830	457447	280	141.518	7.29356	139.576	peak_511
PbANKA_07_v3	465790	467178	1389	466428	404	265.113	10.813	262.081	peak_513
PbANKA_07_v3	472294	474064	1771	473353	249	113.751	6.39374	111.909	peak_516
PbANKA_07_v3	476174	477944	1771	477191	232	95.8109	5.67067	94.0348	peak_519
PbANKA_07_v3	479340	480858	1519	479778	370	205.004	8.35129	202.778	peak_520
PbANKA_07_v3	483080	485644	2565	484926	406	271.712	11.1659	268.457	peak_522
PbANKA_07_v3	486958	488504	1547	487642	295	146.828	7.16542	144.864	peak_523
PbANKA_07_v3	491207	492676	1470	492241	343	206.004	9.36094	203.771	peak_525
PbANKA_07_v3	495398	496680	1283	496168	246	111.568	6.3349	109.734	peak_526
PbANKA_07_v3	504170	505629	1460	504901	306	171.7	8.43807	169.634	peak_527
PbANKA_07_v3	522042	523281	1240	523000	276	135.104	6.99506	133.185	peak_530
PbANKA_07_v3	541905	545145	3241	542685	396	235.443	9.27224	232.989	peak_533
PbANKA_07_v3	545540	546011	472	545817	116	26.791	3.23238	25.3605	peak_534
PbANKA_07_v3	559256	559758	503	559542	208	66.2711	4.33817	64.6126	peak_535
PbANKA_07_v3	572264	572627	364	572473	122	27.5819	3.19255	26.1446	peak_536
PbANKA_07_v3	598228	599524	1297	599003	207	90.0274	5.98141	88.2725	peak_537
PbANKA_07_v3	606297	607351	1055	606868	243	115.482	6.70217	113.634	peak_540
PbANKA_07_v3	612947	613866	920	613250	142	42.5566	4.02936	41.0186	peak_543
PbANKA_07_v3	616594	617927	1334	617395	188	72.0728	5.18044	70.3895	peak_544
PbANKA_07_v3	623575	624049	475	623790	152	47.1912	4.17347	45.6262	peak_545
PbANKA_07_v3	636807	637439	633	637003	168	59.5105	4.75162	57.8836	peak_546
PbANKA_07_v3	642694	644406	1713	643296	339	188.118	8.34206	185.979	peak_547
PbANKA_07_v3	646947	648208	1262	647784	188	69.3079	4.97486	67.6362	peak_548
PbANKA_07_v3	665876	666152	277	666017	109	24.3211	3.14056	22.9108	peak_549
PbANKA_07_v3	670159	671285	1127	670495	286	142.263	7.15078	140.318	peak_551
PbANKA_07_v3	672384	672795	412	672614	129	33.3764	3.54609	31.8962	peak_552
PbANKA_07_v3	673048	673512	465	673323	137	36.7373	3.66172	35.2351	peak_553
PbANKA_07_v3	681073	689625	8553	685187	412	271.131	10.871	267.9	peak_554
PbANKA_07_v3	695791	696563	773	696011	146	44.4077	4.08863	42.8585	peak_556
PbANKA_07_v3	715795	716365	571	716092	266	107.053	5.54207	105.235	peak_557
PbANKA_07_v3	751183	754057	2875	753519	404	256.223	10.2421	253.446	peak_560
PbANKA_07_v3	760953	763253	2301	762023	402	251.93	10.0512	249.238	peak_562
PbANKA_07_v3	764028	764769	742	764422	131	34.2403	3.57801	32.7543	peak_563
PbANKA_07_v3	766257	767734	1478	767115	408	269.846	10.9552	266.665	peak_565
PbANKA_07_v3	776066	777085	1020	776627	253	124.978	7.04956	123.096	peak_567
PbANKA_07_v3	785329	785856	528	785550	187	71.4078	5.15771	69.7272	peak_568
PbANKA_07_v3	791286	791955	670	791553	220	96.3066	6.04474	94.5285	peak_570
PbANKA_08_v3	32731	33652	922	33425	289	149.458	7.52716	147.483	peak_571
PbANKA_08_v3	54270	55385	1116	54961	171	49.7784	3.96752	48.199	peak_572
PbANKA_08_v3	78134	78429	296	78272	142	36.0929	3.51597	34.5948	peak_573
PbANKA_08_v3	95739	96457	719	96185	149	42.0857	3.83993	40.5504	peak_574
PbANKA_08_v3	111683	112279	597	111928	208	82.8765	5.42475	81.1493	peak_575
PbANKA_08_v3	128792	129801	1010	129184	313	162.965	7.61994	160.934	peak_576
PbANKA_08_v3	141198	141546	349	141387	135	34.6116	3.52998	33.1231	peak_577
PbANKA_08_v3	227069	227538	470	227298	335	179.572	7.94705	177.472	peak_583
PbANKA_08_v3	227653	228076	424	227879	236	114.592	6.87485	112.746	peak_584
PbANKA_08_v3	228177	228688	512	228456	241	112.584	6.55968	110.746	peak_585
PbANKA_08_v3	229197	229743	547	229438	354	208.233	9.08782	205.988	peak_586
PbANKA_08_v3	236756	237757	1002	237356	393	258.501	10.8421	255.673	peak_587
PbANKA_08_v3	263966	266979	3014	265670	408	274.596	11.272	271.215	peak_588
PbANKA_08_v3	269809	270766	958	270464	114	25.5643	3.16084	24.1433	peak_589
PbANKA_08_v3	278735	279430	696	279230	163	53.1126	4.37859	51.516	peak_590
PbANKA_08_v3	328704	329512	809	329059	162	50.6773	4.21635	49.0932	peak_591
PbANKA_08_v3	370775	371177	403	370979	135	28.0314	3.02489	26.5913	peak_594
PbANKA_08_v3	399289	400645	1357	399771	403	278.881	11.7996	275.248	peak_597
PbANKA_08_v3	403177	405661	2485	404019	407	278.07	11.5546	274.486	peak_598
PbANKA_08_v3	410148	411032	885	410642	217	89.6847	5.65835	87.931	peak_599
PbANKA_08_v3	440400	441445	1046	440970	332	178.502	7.97724	176.406	peak_602
PbANKA_08_v3	461476	462007	532	461742	149	41.4769	3.79338	39.9455	peak_603
PbANKA_08_v3	481490	482124	635	481792	177	62.5537	4.75374	60.9125	peak_604
PbANKA_08_v3	483394	483786	393	483584	136	33.96	3.45965	32.4759	peak_605
PbANKA_08_v3	488628	489075	448	488874	156	54.3306	4.65412	52.7278	peak_606
PbANKA_08_v3	503793	505203	1411	504471	386	239.895	9.90701	237.389	peak_607
PbANKA_08_v3	509714	510638	925	509999	329	191.744	8.93853	189.588	peak_608
PbANKA_08_v3	542897	543930	1034	543193	325	186.033	8.70379	183.904	peak_609
PbANKA_08_v3	549316	550172	857	549904	251	122.137	6.91353	120.264	peak_610
PbANKA_08_v3	575002	579914	4913	578143	410	271.41	10.9732	268.167	peak_611
PbANKA_08_v3	590449	591410	962	590790	356	222.266	9.94482	219.929	peak_613
PbANKA_08_v3	597240	599229	1990	598503	390	211.432	8.11591	209.167	peak_614
PbANKA_08_v3	623444	625589	2146	624703	380	221.837	9.01138	219.505	peak_615
PbANKA_08_v3	636630	637465	836	636850	227	92.8614	5.60588	91.096	peak_616
PbANKA_08_v3	644522	645807	1286	645280	263	133.74	7.33159	131.827	peak_617
PbANKA_08_v3	655456	656456	1001	656174	310	179.424	8.82633	177.324	peak_618
PbANKA_08_v3	658300	659466	1167	659206	303	167.223	8.24026	165.174	peak_619
PbANKA_08_v3	660713	661309	597	660909	125	33.3073	3.62335	31.8275	peak_621
PbANKA_08_v3	669179	670010	832	669507	312	179.204	8.73164	177.106	peak_622
PbANKA_08_v3	692430	693411	982	692689	166	58.8757	4.75444	57.2517	peak_623
PbANKA_08_v3	694010	696630	2621	695261	283	158.419	8.38051	156.407	peak_624
PbANKA_08_v3	703493	705237	1745	703953	235	101.353	5.95969	99.5567	peak_625
PbANKA_08_v3	715425	716133	709	715901	131	35.8817	3.71594	34.3849	peak_626
PbANKA_08_v3	718424	720261	1838	719220	364	236.475	10.5946	234.009	peak_628
PbANKA_08_v3	743256	744183	928	744027	135	36.2724	3.66449	34.7731	peak_630
PbANKA_08_v3	760613	761613	1001	761150	253	129.037	7.3468	127.14	peak_632
PbANKA_08_v3	762752	763373	622	762992	134	31.1584	3.27609	29.6941	peak_633
PbANKA_08_v3	766383	766943	561	766670	147	40.8955	3.78873	39.3677	peak_634
PbANKA_08_v3	783511	784642	1132	784410	227	100.376	6.12519	98.583	peak_637
PbANKA_08_v3	803168	808300	5133	806131	412	283.029	11.6663	279.099	peak_639
PbANKA_08_v3	808868	811074	2207	809746	400	249.741	9.99117	247.088	peak_640
PbANKA_08_v3	819992	821081	1090	820853	128	33.5665	3.58248	32.0851	peak_643
PbANKA_08_v3	833624	835010	1387	834190	244	106.063	6.02387	104.248	peak_645
PbANKA_08_v3	846460	847269	810	846914	316	170.754	8.01669	168.691	peak_646
PbANKA_08_v3	853311	854063	753	853710	215	92.8464	5.94389	91.0812	peak_649
PbANKA_08_v3	901225	902737	1513	901973	401	261.066	10.673	258.169	peak_653
PbANKA_08_v3	911824	912222	399	912009	134	36.0933	3.67031	34.5951	peak_655
PbANKA_08_v3	914249	915169	921	914707	348	202.432	8.93423	200.22	peak_656
PbANKA_08_v3	932900	935213	2314	934253	383	239.01	9.967	236.514	peak_657
PbANKA_08_v3	954849	955831	983	955159	303	149.617	7.10016	147.641	peak_659
PbANKA_08_v3	978717	980461	1745	979694	375	213.299	8.67317	211.023	peak_662
PbANKA_08_v3	992644	993054	411	992806	142	39.2845	3.76404	37.7666	peak_663
PbANKA_08_v3	997787	998109	323	997940	129	32.6341	3.48416	31.1593	peak_665
PbANKA_08_v3	1001910	1003901	1992	1002828	407	261.304	10.4446	258.397	peak_667
PbANKA_08_v3	1013416	1014121	706	1013870	255	105.32	5.6939	103.509	peak_669
PbANKA_08_v3	1014834	1015461	628	1015219	187	75.5732	5.4798	73.8756	peak_670
PbANKA_08_v3	1017207	1018113	907	1017887	232	108.975	6.59199	107.149	peak_671
PbANKA_08_v3	1024599	1025364	766	1025035	171	38.068	3.21267	36.5576	peak_672
PbANKA_08_v3	1033212	1033513	302	1033388	109	24.375	3.14551	22.9644	peak_673
PbANKA_08_v3	1043505	1044273	769	1044052	112	26.1144	3.24771	24.6886	peak_674
PbANKA_08_v3	1055899	1056179	281	1056029	132	28.027	3.0679	26.5871	peak_677
PbANKA_08_v3	1121824	1122741	918	1122104	147	42.2636	3.89511	40.7273	peak_682
PbANKA_08_v3	1125759	1126516	758	1126327	125	27.2682	3.1168	25.8336	peak_683
PbANKA_08_v3	1149828	1150333	506	1150079	221	78.4259	4.82267	76.7168	peak_687
PbANKA_08_v3	1153418	1154610	1193	1154035	370	228.054	9.76546	225.671	peak_688
PbANKA_08_v3	1169103	1170156	1054	1169868	243	116.928	6.80678	115.074	peak_689
PbANKA_08_v3	1180246	1180721	476	1180475	159	38.351	3.39668	36.8388	peak_690
PbANKA_08_v3	1212691	1213250	560	1212943	124	29.2866	3.29937	27.8362	peak_696
PbANKA_08_v3	1219200	1219919	720	1219613	127	26.9189	3.05769	25.4877	peak_700
PbANKA_08_v3	1220586	1222280	1695	1221358	412	235.576	8.76769	233.12	peak_701
PbANKA_08_v3	1223964	1224499	536	1224270	204	82.0219	5.47324	80.2979	peak_702
PbANKA_08_v3	1242363	1243288	926	1242866	266	128.003	6.83507	126.11	peak_705
PbANKA_08_v3	1244117	1248407	4291	1245940	405	238.332	9.13915	235.845	peak_706
PbANKA_08_v3	1256115	1258200	2086	1257849	161	44.8311	3.80958	43.2794	peak_707
PbANKA_08_v3	1265479	1266729	1251	1266165	372	224.493	9.4593	222.14	peak_708
PbANKA_08_v3	1267871	1268472	602	1268276	133	33.2236	3.45633	31.7445	peak_709
PbANKA_08_v3	1279328	1280477	1150	1279813	398	265.943	11.1285	262.883	peak_711
PbANKA_08_v3	1289316	1289779	464	1289550	138	29.5261	3.09161	28.0745	peak_712
PbANKA_08_v3	1294048	1295225	1178	1294651	334	185.494	8.34674	183.367	peak_713
PbANKA_08_v3	1297330	1297648	319	1297460	114	25.498	3.15498	24.0786	peak_714
PbANKA_08_v3	1306419	1307378	960	1307052	218	93.0094	5.866	91.2436	peak_716
PbANKA_08_v3	1311360	1312094	735	1311613	193	77.529	5.45283	75.8234	peak_718
PbANKA_08_v3	1316342	1318370	2029	1318031	297	150.111	7.31157	148.133	peak_719
PbANKA_09_v3	22211	23108	898	22835	224	100.273	6.21042	98.4805	peak_721
PbANKA_09_v3	35248	39299	4052	37797	411	263.404	10.4192	260.431	peak_723
PbANKA_09_v3	61907	63815	1909	63130	233	104.663	6.24751	102.854	peak_724
PbANKA_09_v3	64747	67962	3216	67131	412	279.636	11.4344	275.943	peak_725
PbANKA_09_v3	99884	100550	667	100114	131	35.8409	3.71248	34.3445	peak_728
PbANKA_09_v3	108019	108735	717	108526	170	49.1689	3.94445	47.5928	peak_729
PbANKA_09_v3	134743	136029	1287	135809	178	63.2272	4.77908	61.5829	peak_732
PbANKA_09_v3	143235	143819	585	143551	216	88.9202	5.63239	87.1694	peak_734
PbANKA_09_v3	146608	148861	2254	147622	370	224.192	9.51518	221.84	peak_735
PbANKA_09_v3	154705	155308	604	155026	177	46.5845	3.65405	45.0227	peak_737
PbANKA_09_v3	183378	184171	794	183715	189	73.0746	5.22842	71.3871	peak_739
PbANKA_09_v3	187427	188138	712	187629	185	67.1786	4.8952	65.5162	peak_740
PbANKA_09_v3	193760	196198	2439	195294	345	211.652	9.66814	209.386	peak_741
PbANKA_09_v3	204798	206136	1339	205435	406	245.278	9.5058	242.697	peak_742
PbANKA_09_v3	213728	214962	1235	214193	324	188.591	8.91625	186.45	peak_744
PbANKA_09_v3	222689	223838	1150	223487	205	80.6021	5.34391	78.8839	peak_745
PbANKA_09_v3	235292	235691	400	235438	123	32.4914	3.59467	31.0176	peak_747
PbANKA_09_v3	245078	246562	1485	245935	265	137.421	7.52562	135.495	peak_748
PbANKA_09_v3	290561	290952	392	290766	134	36.7677	3.72625	35.2652	peak_750
PbANKA_09_v3	303582	305205	1624	303934	361	221.618	9.69631	219.287	peak_752
PbANKA_09_v3	314412	314892	481	314636	273	135.428	7.11187	133.509	peak_754
PbANKA_09_v3	327955	329699	1745	328509	403	232.576	8.87981	230.151	peak_755
PbANKA_09_v3	332549	334720	2172	333798	412	283.029	11.6663	279.099	peak_756
PbANKA_09_v3	411217	414923	3707	412789	411	285.789	11.9055	281.563	peak_760
PbANKA_09_v3	420471	421094	624	420747	169	54.5962	4.35192	52.992	peak_761
PbANKA_09_v3	431890	432907	1018	432149	280	146.576	7.63969	144.612	peak_762
PbANKA_09_v3	451379	452781	1403	452013	200	77.767	5.27464	76.0605	peak_765
PbANKA_09_v3	466915	467635	721	467275	362	202.837	8.47815	200.622	peak_766
PbANKA_09_v3	488655	491019	2365	490098	398	245.595	9.8103	243.008	peak_767
PbANKA_09_v3	531295	531780	486	531566	295	165.196	8.40062	163.155	peak_768
PbANKA_09_v3	569053	569751	699	569319	231	105.698	6.38418	103.885	peak_770
PbANKA_09_v3	575281	577031	1751	575805	410	273.944	11.1406	270.596	peak_773
PbANKA_09_v3	589844	591012	1169	590405	325	196.112	9.40533	193.934	peak_775
PbANKA_09_v3	593892	594201	310	594057	123	29.2031	3.31064	27.7532	peak_776
PbANKA_09_v3	601684	602898	1215	602486	352	216.329	9.7024	214.034	peak_777
PbANKA_09_v3	612973	614629	1657	613809	381	256.771	11.265	253.984	peak_778
PbANKA_09_v3	621605	623497	1893	622707	248	111.744	6.28798	109.909	peak_781
PbANKA_09_v3	630866	631521	656	631317	147	41.5765	3.84145	40.0444	peak_782
PbANKA_09_v3	633228	634158	931	633677	286	142.263	7.15078	140.318	peak_783
PbANKA_09_v3	642287	646401	4115	643893	404	261.046	10.5485	258.15	peak_785
PbANKA_09_v3	654433	654887	455	654593	115	25.3658	3.1256	23.947	peak_787
PbANKA_09_v3	657717	658061	345	657889	132	31.2073	3.31378	29.7426	peak_788
PbANKA_09_v3	669935	670412	478	670158	212	93.5318	6.08894	91.7643	peak_789
PbANKA_09_v3	678317	679081	765	678600	159	57.3625	4.8242	55.7454	peak_790
PbANKA_09_v3	685935	686360	426	686105	173	54.5019	4.25763	52.8982	peak_791
PbANKA_09_v3	701516	703170	1655	702492	411	254.419	9.86974	251.68	peak_793
PbANKA_09_v3	708468	709445	978	708984	215	97.6898	6.30872	95.9069	peak_795
PbANKA_09_v3	715243	715831	589	715491	170	61.3935	4.84699	59.7578	peak_796
PbANKA_09_v3	744304	745711	1408	745188	301	166.801	8.28526	164.754	peak_800
PbANKA_09_v3	774777	778304	3528	776995	410	259.906	10.2403	257.041	peak_802
PbANKA_09_v3	784367	785354	988	785158	197	68.2075	4.68308	66.5405	peak_803
PbANKA_09_v3	789827	790905	1079	790535	245	109.319	6.21222	107.492	peak_804
PbANKA_09_v3	799296	799819	524	799543	194	80.6457	5.66378	78.9274	peak_807
PbANKA_09_v3	807630	808662	1033	807958	144	39.7679	3.76149	38.2471	peak_810
PbANKA_09_v3	943061	944490	1430	943902	391	234.524	9.39062	232.079	peak_821
PbANKA_09_v3	944811	946040	1230	945550	322	181.366	8.502	179.257	peak_822
PbANKA_09_v3	976404	978053	1650	976884	142	40.6498	3.87336	39.1236	peak_825
PbANKA_09_v3	979214	979830	617	979451	107	23.5423	3.10573	22.1387	peak_826
PbANKA_09_v3	979934	981354	1421	980742	173	55.5871	4.33532	53.9782	peak_827
PbANKA_09_v3	995756	996667	912	996231	207	77.0552	5.04761	75.3515	peak_828
PbANKA_09_v3	998271	998603	333	998439	132	30.6518	3.2701	29.1913	peak_830
PbANKA_09_v3	1032943	1035947	3005	1034478	367	234.698	10.3371	232.251	peak_832
PbANKA_09_v3	1049384	1052324	2941	1051754	403	246.41	9.67809	243.811	peak_833
PbANKA_09_v3	1064515	1065443	929	1065178	236	112.179	6.6947	110.342	peak_835
PbANKA_09_v3	1067330	1068688	1359	1068429	245	121.628	7.08373	119.757	peak_836
PbANKA_09_v3	1069463	1069967	505	1069729	130	34.9059	3.65446	33.4153	peak_837
PbANKA_09_v3	1070882	1071370	489	1071045	123	30.8848	3.45422	29.4225	peak_838
PbANKA_09_v3	1110973	1111647	675	1111222	174	50.8969	3.98741	49.3115	peak_841
PbANKA_09_v3	1112699	1113246	548	1112972	157	43.4447	3.785	41.9012	peak_842
PbANKA_09_v3	1117922	1118351	430	1118156	195	69.5355	4.81909	67.8628	peak_843
PbANKA_09_v3	1132533	1134436	1904	1133553	406	267.208	10.8664	264.109	peak_845
PbANKA_09_v3	1142952	1144725	1774	1143917	394	256.65	10.675	253.866	peak_846
PbANKA_09_v3	1156499	1157204	706	1156988	161	43.7989	3.73685	42.2533	peak_848
PbANKA_09_v3	1159939	1161121	1183	1160550	232	95.1212	5.62531	93.3475	peak_849
PbANKA_09_v3	1165784	1166843	1060	1166502	341	199.501	9.00212	197.305	peak_850
PbANKA_09_v3	1174514	1175433	920	1175211	276	142.603	7.50294	140.656	peak_851
PbANKA_09_v3	1217942	1222760	4819	1220663	410	265.656	10.6011	262.609	peak_854
PbANKA_09_v3	1238399	1239400	1002	1238851	178	63.2272	4.77908	61.5829	peak_855
PbANKA_09_v3	1244287	1244988	702	1244681	169	51.474	4.12545	49.8856	peak_856
PbANKA_09_v3	1267167	1267893	727	1267494	338	204.275	9.4434	202.053	peak_857
PbANKA_09_v3	1297145	1297564	420	1297366	134	39.1271	3.92612	37.6102	peak_859
PbANKA_09_v3	1298559	1299570	1012	1298831	335	190.018	8.60143	187.87	peak_860
PbANKA_09_v3	1301288	1301924	637	1301590	196	80.5172	5.59271	78.7994	peak_861
PbANKA_09_v3	1308361	1309653	1293	1309065	344	197.304	8.74922	195.121	peak_864
PbANKA_09_v3	1319033	1319565	533	1319244	154	48.7732	4.25237	47.1994	peak_866
PbANKA_09_v3	1333840	1335023	1184	1334505	233	105.937	6.33823	104.124	peak_867
PbANKA_09_v3	1341059	1342115	1057	1341859	136	39.1236	3.87986	37.6067	peak_868
PbANKA_09_v3	1352255	1354303	2049	1353921	286	158.424	8.26172	156.412	peak_870
PbANKA_09_v3	1369318	1370017	700	1369765	210	91.3166	5.98453	89.5569	peak_871
PbANKA_09_v3	1391933	1392739	807	1392159	279	146.871	7.69596	144.906	peak_874
PbANKA_09_v3	1395232	1395923	692	1395713	149	42.779	3.89336	41.2395	peak_875
PbANKA_09_v3	1405254	1406830	1577	1406045	410	252.083	9.76651	249.388	peak_877
PbANKA_09_v3	1408525	1409429	905	1409083	236	113.692	6.80725	111.85	peak_880
PbANKA_09_v3	1415665	1416171	507	1415898	119	27.6337	3.25037	26.1958	peak_881
PbANKA_09_v3	1418968	1419335	368	1419144	147	40.2975	3.74281	38.7735	peak_882
PbANKA_09_v3	1485205	1486436	1232	1486118	325	198.982	9.61362	196.788	peak_884
PbANKA_09_v3	1510651	1511500	850	1510978	368	238.396	10.5518	235.907	peak_887
PbANKA_09_v3	1512842	1513853	1012	1513267	260	133.883	7.44933	131.969	peak_888
PbANKA_09_v3	1516013	1516437	425	1516200	157	50.7144	4.33467	49.1301	peak_890
PbANKA_09_v3	1518194	1522628	4435	1519613	411	250.236	9.62258	247.576	peak_891
PbANKA_09_v3	1546094	1546789	696	1546403	213	88.8696	5.71353	87.1192	peak_892
PbANKA_09_v3	1553908	1554287	380	1554120	112	24.541	3.10587	23.1288	peak_893
PbANKA_09_v3	1563518	1563985	468	1563746	142	45.437	4.27268	43.8818	peak_894
PbANKA_09_v3	1580705	1581742	1038	1580899	235	106.284	6.3009	104.469	peak_896
PbANKA_10_v3	210	481	272	371	101	31.2015	4.04461	29.7369	peak_897
PbANKA_10_v3	68016	68337	322	68181	169	50.7271	4.07246	49.1427	peak_898
PbANKA_10_v3	85479	86381	903	85773	245	102.158	5.74552	100.359	peak_899
PbANKA_10_v3	130000	131145	1146	130397	342	193.002	8.54606	190.839	peak_903
PbANKA_10_v3	138922	140958	2037	139584	407	267.816	10.8642	264.698	peak_906
PbANKA_10_v3	141053	143434	2382	142673	410	274.95	11.2077	271.552	peak_907
PbANKA_10_v3	161108	166258	5151	165061	409	275.406	11.2824	271.989	peak_910
PbANKA_10_v3	167141	168523	1383	167977	269	117.419	6.07776	115.563	peak_912
PbANKA_10_v3	171235	172078	844	171776	270	137.302	7.34043	135.376	peak_913
PbANKA_10_v3	177862	179244	1383	178214	287	146.665	7.40743	144.702	peak_914
PbANKA_10_v3	217693	219082	1390	217999	328	183.299	8.41416	181.181	peak_916
PbANKA_10_v3	222152	222776	625	222404	234	105.237	6.25755	103.427	peak_917
PbANKA_10_v3	223051	223614	564	223293	188	67.4251	4.83831	65.7616	peak_918
PbANKA_10_v3	266617	269895	3279	268029	411	272.018	10.9707	268.753	peak_920
PbANKA_10_v3	289702	290931	1230	290651	150	42.6851	3.86553	41.1463	peak_923
PbANKA_10_v3	305915	312513	6599	307378	412	271.108	10.8695	267.879	peak_925
PbANKA_10_v3	315907	317906	2000	316766	412	271.131	10.871	267.9	peak_927
PbANKA_10_v3	359722	360997	1276	360159	320	179.485	8.44936	177.385	peak_930
PbANKA_10_v3	365343	366143	801	365873	179	53.991	4.10133	52.3898	peak_931
PbANKA_10_v3	393135	393744	610	393323	161	51.8076	4.3252	50.2174	peak_932
PbANKA_10_v3	408800	409417	618	409055	191	70.2442	4.9665	68.5684	peak_934
PbANKA_10_v3	415125	415487	363	415303	117	29.1139	3.41964	27.6649	peak_936
PbANKA_10_v3	442931	443359	429	443143	232	96.9758	5.74791	95.1956	peak_939
PbANKA_10_v3	445313	446333	1021	446038	307	161.233	7.70303	159.209	peak_940
PbANKA_10_v3	457215	457817	603	457403	134	37.922	3.82322	36.4125	peak_942
PbANKA_10_v3	483150	485129	1980	484177	410	268.046	10.7543	264.921	peak_944
PbANKA_10_v3	490798	491451	654	491114	192	67.4591	4.74533	65.7953	peak_945
PbANKA_10_v3	498184	499713	1530	499095	338	196.98	8.9479	194.797	peak_946
PbANKA_10_v3	513333	513883	551	513524	118	25.2026	3.06071	23.7845	peak_947
PbANKA_10_v3	558498	559529	1032	558842	169	44.5433	3.65052	42.9935	peak_950
PbANKA_10_v3	564601	565198	598	564833	210	82.2567	5.32837	80.5319	peak_952
PbANKA_10_v3	576406	578371	1966	577192	396	254.003	10.4181	251.271	peak_953
PbANKA_10_v3	578823	579746	924	579381	189	70.2683	5.01944	68.5925	peak_954
PbANKA_10_v3	589570	590104	535	589835	187	65.8179	4.74755	64.1616	peak_959
PbANKA_10_v3	590412	590959	548	590694	265	117.917	6.21264	116.06	peak_960
PbANKA_10_v3	598917	599911	995	599249	306	171.622	8.43265	169.556	peak_961
PbANKA_10_v3	604508	606028	1521	604875	320	182.077	8.62362	179.964	peak_962
PbANKA_10_v3	608611	609494	884	608994	335	193.723	8.84419	191.558	peak_963
PbANKA_10_v3	622466	622863	398	622676	120	29.2949	3.37549	27.8444	peak_964
PbANKA_10_v3	643535	644024	490	643816	173	60.358	4.6884	58.7271	peak_965
PbANKA_10_v3	653602	654015	414	653861	120	26.211	3.11215	24.7847	peak_966
PbANKA_10_v3	673588	673949	362	673784	121	26.5434	3.12314	25.1146	peak_967
PbANKA_10_v3	675583	676256	674	675851	176	55.9327	4.29532	54.3222	peak_968
PbANKA_10_v3	676502	677611	1110	676877	398	254.668	10.3803	251.924	peak_969
PbANKA_10_v3	690503	691247	745	690846	188	70.8807	5.09105	69.2023	peak_970
PbANKA_10_v3	708895	709252	358	709094	139	33.8425	3.39743	32.3591	peak_974
PbANKA_10_v3	735871	737232	1362	736300	128	29.0965	3.21412	27.6477	peak_979
PbANKA_10_v3	748116	749148	1033	748877	359	211.146	9.09106	208.884	peak_981
PbANKA_10_v3	761874	763174	1301	762301	398	256.065	10.4706	253.292	peak_982
PbANKA_10_v3	771748	772256	509	772069	205	77.584	5.13262	75.8782	peak_983
PbANKA_10_v3	788350	789133	784	788675	125	32.4297	3.54704	30.9564	peak_985
PbANKA_10_v3	805480	805874	395	805669	154	47.1838	4.12732	45.6188	peak_986
PbANKA_10_v3	828183	829533	1351	828947	375	239.359	10.3154	236.858	peak_989
PbANKA_10_v3	843236	844145	910	843518	286	149.947	7.66254	147.969	peak_990
PbANKA_10_v3	855165	855646	482	855417	145	34.7924	3.36777	33.3027	peak_992
PbANKA_10_v3	896379	896987	609	896728	191	72.2495	5.11255	70.5654	peak_997
PbANKA_10_v3	898580	899425	846	898965	164	50.5973	4.16673	49.0135	peak_998
PbANKA_10_v3	905704	906793	1090	905981	278	138.789	7.17594	136.857	peak_999
PbANKA_10_v3	907115	907798	684	907433	329	182.052	8.29909	179.94	peak_1000
PbANKA_10_v3	964406	964840	435	964649	154	45.3573	3.98664	43.8025	peak_1004
PbANKA_10_v3	974724	975248	525	974933	188	71.2596	5.11934	69.5795	peak_1005
PbANKA_10_v3	976050	977465	1416	977303	160	55.042	4.60534	53.4357	peak_1006
PbANKA_10_v3	978344	978714	371	978541	200	84.2402	5.7568	82.5078	peak_1007
PbANKA_10_v3	982548	982890	343	982720	161	53.4459	4.45266	51.8476	peak_1008
PbANKA_10_v3	993965	994401	437	994192	222	91.2717	5.6314	89.5122	peak_1009
PbANKA_10_v3	1040121	1040926	806	1040536	344	154.003	6.3175	152.01	peak_1013
PbANKA_10_v3	1058189	1061287	3099	1060155	410	280.451	11.5809	276.71	peak_1015
PbANKA_10_v3	1066331	1067785	1455	1067267	351	221.17	10.0816	218.841	peak_1016
PbANKA_10_v3	1076961	1077421	461	1077158	134	39.3223	3.94295	37.8042	peak_1017
PbANKA_10_v3	1079787	1081009	1223	1080318	392	237.537	9.53706	235.058	peak_1018
PbANKA_10_v3	1098710	1099786	1077	1099484	207	91.0323	6.05886	89.2737	peak_1021
PbANKA_10_v3	1102356	1103168	813	1102705	334	192.36	8.79107	190.201	peak_1022
PbANKA_10_v3	1104330	1104895	566	1104611	170	62.4985	4.93504	60.8577	peak_1023
PbANKA_10_v3	1128064	1129143	1080	1128609	143	42.7682	4.02373	41.2289	peak_1025
PbANKA_10_v3	1131558	1132121	564	1131903	114	26.707	3.26273	25.2768	peak_1026
PbANKA_10_v3	1138557	1139337	781	1138975	168	49.3775	3.99717	47.8004	peak_1027
PbANKA_10_v3	1147182	1147952	771	1147623	283	117.791	5.76659	115.935	peak_1028
PbANKA_10_v3	1159063	1159674	612	1159448	242	114.531	6.66661	112.686	peak_1029
PbANKA_10_v3	1160976	1164338	3363	1163154	399	260.901	10.7459	258.01	peak_1030
PbANKA_10_v3	1169771	1170400	630	1170095	237	100.563	5.85176	98.7698	peak_1032
PbANKA_10_v3	1171850	1173130	1281	1172270	347	213.22	9.69411	210.944	peak_1033
PbANKA_10_v3	1174562	1174907	346	1174735	133	36.9755	3.76522	35.4719	peak_1034
PbANKA_10_v3	1192133	1193446	1314	1192541	300	155.95	7.59086	153.948	peak_1037
PbANKA_10_v3	1279741	1280038	298	1279898	120	25.4811	3.05147	24.0618	peak_1039
PbANKA_10_v3	1283991	1284425	435	1284172	130	37.0405	3.83814	35.5365	peak_1041
PbANKA_10_v3	1289893	1290782	890	1290548	149	38.8062	3.59335	37.2912	peak_1042
PbANKA_10_v3	1294612	1296020	1409	1294897	354	202.549	8.72846	200.336	peak_1043
PbANKA_10_v3	1323304	1324871	1568	1323619	391	253.059	10.5624	250.346	peak_1044
PbANKA_10_v3	1381913	1382368	456	1382166	166	55.1066	4.45997	53.4999	peak_1046
PbANKA_10_v3	1391207	1395243	4037	1393392	411	232.787	8.64803	230.36	peak_1048
PbANKA_10_v3	1409179	1411413	2235	1409897	399	257.591	10.5288	254.785	peak_1050
PbANKA_10_v3	1426083	1427100	1018	1426662	179	57.8803	4.36812	56.2609	peak_1054
PbANKA_10_v3	1437743	1439136	1394	1438505	300	149.968	7.21066	147.99	peak_1056
PbANKA_10_v3	1458108	1458887	780	1458467	348	196.856	8.58094	194.674	peak_1060
PbANKA_10_v3	1482345	1485626	3282	1484378	412	247.154	9.41028	244.544	peak_1061
PbANKA_10_v3	1499359	1499951	593	1499574	138	36.9496	3.65876	35.4461	peak_1062
PbANKA_10_v3	1510158	1512690	2533	1511346	408	266.946	10.7657	263.855	peak_1064
PbANKA_10_v3	1519098	1520912	1815	1519636	173	64.3737	5.0009	62.7242	peak_1065
PbANKA_10_v3	1563356	1565763	2408	1565035	411	263.869	10.4483	260.882	peak_1067
PbANKA_11_v3	88130	88742	613	88401	305	157.163	7.50785	155.157	peak_1069
PbANKA_11_v3	102801	103818	1018	103545	250	111.159	6.19196	109.326	peak_1070
PbANKA_11_v3	135182	136931	1750	136433	383	248.457	10.5927	245.827	peak_1072
PbANKA_11_v3	140642	141307	666	140887	267	129.919	6.9324	128.02	peak_1074
PbANKA_11_v3	188224	189124	901	188872	230	101.013	6.08038	99.2177	peak_1079
PbANKA_11_v3	197420	197904	485	197667	120	26.6378	3.14791	25.2079	peak_1080
PbANKA_11_v3	206100	207832	1733	207643	163	51.156	4.23013	49.5694	peak_1082
PbANKA_11_v3	217119	217822	704	217393	230	106.077	6.44412	104.263	peak_1083
PbANKA_11_v3	226527	227604	1078	227062	352	206.16	9.02795	203.927	peak_1085
PbANKA_11_v3	239267	239779	513	239497	157	44.8129	3.88478	43.2614	peak_1088
PbANKA_11_v3	254667	255240	574	255003	109	23.6315	3.07748	22.2265	peak_1089
PbANKA_11_v3	261440	262317	878	261759	282	159.899	8.5328	157.881	peak_1090
PbANKA_11_v3	287088	287571	484	287384	119	25.0332	3.03035	23.6174	peak_1093
PbANKA_11_v3	294579	296482	1904	295933	397	267.365	11.2714	264.264	peak_1096
PbANKA_11_v3	303477	303863	387	303679	172	54.1473	4.25359	52.5453	peak_1100
PbANKA_11_v3	304738	305318	581	305063	195	78.6102	5.47675	76.9002	peak_1101
PbANKA_11_v3	324415	325854	1440	325291	256	129.105	7.24384	127.208	peak_1102
PbANKA_11_v3	327093	328276	1184	328015	205	84.8408	5.65153	83.106	peak_1103
PbANKA_11_v3	338688	339793	1106	339243	276	113.545	5.68636	111.703	peak_1104
PbANKA_11_v3	387741	389127	1387	388488	405	228.931	8.61908	226.541	peak_1107
PbANKA_11_v3	402516	403163	648	402719	330	180.048	8.13837	177.945	peak_1109
PbANKA_11_v3	403310	406123	2814	404879	135	33.4087	3.4344	31.9283	peak_1110
PbANKA_11_v3	407336	409449	2114	408754	198	87.8417	6.10711	86.0953	peak_1111
PbANKA_11_v3	414063	414592	530	414265	238	104.858	6.11241	103.048	peak_1112
PbANKA_11_v3	427679	429158	1480	428288	410	231.841	8.62704	229.423	peak_1113
PbANKA_11_v3	443241	443611	371	443421	138	32.1717	3.28762	30.7002	peak_1116
PbANKA_11_v3	448760	449321	562	449060	265	130.696	7.04984	128.794	peak_1117
PbANKA_11_v3	463733	464326	594	463993	130	30.4146	3.28536	28.9559	peak_1119
PbANKA_11_v3	479742	480161	420	479940	176	56.7334	4.35194	55.1191	peak_1120
PbANKA_11_v3	501173	502298	1126	501547	393	236.466	9.43684	234	peak_1121
PbANKA_11_v3	515482	515975	494	515747	124	29.7396	3.33734	28.2857	peak_1122
PbANKA_11_v3	521092	521495	404	521320	129	35.4725	3.72448	33.9783	peak_1124
PbANKA_11_v3	541078	541555	478	541353	153	42.5951	3.79905	41.0567	peak_1125
PbANKA_11_v3	541973	542553	581	542394	163	54.6701	4.49928	53.0655	peak_1126
PbANKA_11_v3	556271	556998	728	556513	152	44.1345	3.9352	42.5869	peak_1127
PbANKA_11_v3	572422	573488	1067	573043	277	129.015	6.57523	127.118	peak_1129
PbANKA_11_v3	589809	591967	2159	591603	340	199.307	9.02701	197.112	peak_1130
PbANKA_11_v3	606300	608723	2424	607965	408	273.583	11.2038	270.251	peak_1133
PbANKA_11_v3	636371	636871	501	636562	146	43.0838	3.98171	41.5426	peak_1136
PbANKA_11_v3	638555	640040	1486	638953	271	137.316	7.30724	135.39	peak_1137
PbANKA_11_v3	643903	645198	1296	644879	391	247.043	10.169	244.435	peak_1139
PbANKA_11_v3	647137	647931	795	647607	257	131.613	7.39167	129.708	peak_1140
PbANKA_11_v3	649288	650772	1485	650219	306	175.599	8.71281	173.515	peak_1141
PbANKA_11_v3	663198	665374	2177	664337	408	266.922	10.7642	263.835	peak_1144
PbANKA_11_v3	678582	679573	992	679298	158	50.39	4.2855	48.8073	peak_1146
PbANKA_11_v3	682549	682834	286	682702	113	24.4778	3.08272	23.0667	peak_1147
PbANKA_11_v3	731796	733495	1700	732639	306	156.134	7.41189	154.132	peak_1150
PbANKA_11_v3	744120	744988	869	744658	378	207.211	8.2333	204.972	peak_1152
PbANKA_11_v3	757890	759757	1868	759118	312	175.549	8.47806	173.466	peak_1156
PbANKA_11_v3	765269	765706	438	765482	254	126.344	7.11364	124.457	peak_1158
PbANKA_11_v3	812117	815400	3284	812960	412	285.102	11.81	280.935	peak_1160
PbANKA_11_v3	827014	827692	679	827485	141	39.8	3.82616	38.2789	peak_1164
PbANKA_11_v3	851336	852214	879	851878	364	214.059	9.0942	211.779	peak_1168
PbANKA_11_v3	884284	887840	3557	885696	407	248.322	9.64998	245.694	peak_1171
PbANKA_11_v3	926865	927321	457	927160	176	58.3772	4.46977	56.7555	peak_1173
PbANKA_11_v3	938386	939487	1102	938947	386	233.636	9.51525	231.2	peak_1174
PbANKA_11_v3	947967	948740	774	948240	261	115.948	6.1968	114.098	peak_1175
PbANKA_11_v3	1006454	1008209	1756	1007854	312	179.204	8.73164	177.106	peak_1176
PbANKA_11_v3	1050124	1051039	916	1050706	399	261.384	10.7779	258.475	peak_1178
PbANKA_11_v3	1062933	1063836	904	1063533	238	112.307	6.63731	110.47	peak_1179
PbANKA_11_v3	1089209	1090272	1064	1089740	315	185.269	9.04192	183.143	peak_1180
PbANKA_11_v3	1097355	1098393	1039	1097737	229	86.9798	5.17735	85.2367	peak_1181
PbANKA_11_v3	1112856	1113774	919	1113451	282	120.492	5.94028	118.626	peak_1182
PbANKA_11_v3	1116696	1117700	1005	1117321	284	146.581	7.50177	144.617	peak_1184
PbANKA_11_v3	1124694	1124993	300	1124837	108	22.7204	3.01228	21.3238	peak_1185
PbANKA_11_v3	1134043	1134505	463	1134280	202	83.0545	5.6066	81.3267	peak_1186
PbANKA_11_v3	1147824	1148311	488	1148044	110	24.0953	3.10163	22.6865	peak_1187
PbANKA_11_v3	1155293	1156800	1508	1155859	186	66.0344	4.78711	64.377	peak_1188
PbANKA_11_v3	1175817	1176882	1066	1176529	313	162.965	7.61994	160.934	peak_1190
PbANKA_11_v3	1178710	1179496	787	1178977	166	42.8329	3.5861	41.2931	peak_1191
PbANKA_11_v3	1192787	1193337	551	1192968	128	30.1922	3.30234	28.7351	peak_1192
PbANKA_11_v3	1203828	1205233	1406	1204424	390	233.541	9.36667	231.106	peak_1194
PbANKA_11_v3	1221826	1222882	1057	1222573	246	117.323	6.73554	115.468	peak_1195
PbANKA_11_v3	1233168	1233668	501	1233455	136	39.1236	3.87986	37.6067	peak_1196
PbANKA_11_v3	1235936	1238695	2760	1237524	385	248.262	10.4944	245.636	peak_1197
PbANKA_11_v3	1255240	1256015	776	1255537	347	124.68	4.96029	122.799	peak_1198
PbANKA_11_v3	1272137	1272574	438	1272396	167	52.7528	4.26049	51.1579	peak_1200
PbANKA_11_v3	1306081	1306586	506	1306271	142	37.6623	3.63667	36.1545	peak_1201
PbANKA_11_v3	1315027	1316304	1278	1315926	348	203.479	9.00193	201.261	peak_1203
PbANKA_11_v3	1343315	1343691	377	1343517	114	24.2334	3.0443	22.8235	peak_1204
PbANKA_11_v3	1344049	1344789	741	1344501	357	212.227	9.23407	209.957	peak_1205
PbANKA_11_v3	1365456	1366558	1103	1366122	327	190.304	8.9175	188.155	peak_1207
PbANKA_11_v3	1394954	1397400	2447	1395917	411	267.741	10.6938	264.627	peak_1208
PbANKA_11_v3	1409447	1410496	1050	1409891	396	261.459	10.9118	258.548	peak_1209
PbANKA_11_v3	1424972	1426466	1495	1426074	384	233.701	9.59252	231.265	peak_1210
PbANKA_11_v3	1442077	1443274	1198	1443006	252	113.717	6.30365	111.875	peak_1212
PbANKA_11_v3	1468590	1469126	537	1468864	163	43.6552	3.69168	42.1105	peak_1214
PbANKA_11_v3	1507638	1509376	1739	1508048	389	258.522	11.02	255.693	peak_1216
PbANKA_11_v3	1521787	1523913	2127	1522814	411	289.121	12.1418	284.498	peak_1217
PbANKA_11_v3	1528078	1528568	491	1528408	130	32.3019	3.4377	30.8294	peak_1218
PbANKA_11_v3	1569086	1571204	2119	1570593	312	173.767	8.35671	171.691	peak_1223
PbANKA_11_v3	1572431	1573267	837	1572751	382	242.357	10.2256	239.819	peak_1225
PbANKA_11_v3	1599459	1600185	727	1599701	143	42.7682	4.02373	41.2289	peak_1227
PbANKA_11_v3	1607853	1608464	612	1608238	130	35.9094	3.74012	34.4125	peak_1228
PbANKA_11_v3	1610683	1611610	928	1611070	270	127.292	6.66718	125.401	peak_1229
PbANKA_11_v3	1619009	1619597	589	1619350	160	49.5942	4.17887	48.0158	peak_1230
PbANKA_11_v3	1647465	1648310	846	1647694	154	44.3302	3.90891	42.7815	peak_1232
PbANKA_11_v3	1672914	1674488	1575	1673415	406	267.208	10.8664	264.109	peak_1233
PbANKA_11_v3	1709328	1710469	1142	1710258	278	143.813	7.5176	141.862	peak_1234
PbANKA_11_v3	1711524	1711866	343	1711718	127	34.2394	3.66139	32.7535	peak_1236
PbANKA_11_v3	1712004	1712380	377	1712206	195	78.4915	5.46774	76.7819	peak_1237
PbANKA_12_v3	58069	58779	711	58590	165	53.6068	4.36945	52.0077	peak_1238
PbANKA_12_v3	93792	94196	405	94017	131	37.0867	3.81924	35.5824	peak_1239
PbANKA_12_v3	102307	103459	1153	102874	349	215.135	9.74382	212.848	peak_1240
PbANKA_12_v3	105842	106892	1051	106486	365	224.324	9.71722	221.972	peak_1241
PbANKA_12_v3	122989	124098	1110	123424	138	39.2937	3.84957	37.7758	peak_1245
PbANKA_12_v3	128806	129712	907	129226	364	208.371	8.74382	206.124	peak_1246
PbANKA_12_v3	138544	140009	1466	139301	173	60.6815	4.71304	59.0491	peak_1247
PbANKA_12_v3	147177	149139	1963	148505	409	279.114	11.5348	275.462	peak_1249
PbANKA_12_v3	167729	168260	532	168079	135	36.5072	3.68376	35.0064	peak_1250
PbANKA_12_v3	174175	175076	902	174618	158	56.2431	4.75859	54.6311	peak_1252
PbANKA_12_v3	180649	181594	946	181049	132	34.6804	3.59435	33.1914	peak_1254
PbANKA_12_v3	185115	186750	1636	185440	171	58.4367	4.59218	56.8147	peak_1255
PbANKA_12_v3	186986	190830	3845	188250	411	278.051	11.372	274.47	peak_1256
PbANKA_12_v3	219052	219870	819	219349	172	61.7216	4.8192	60.0843	peak_1261
PbANKA_12_v3	232508	234806	2299	234323	389	250.519	10.4773	247.853	peak_1263
PbANKA_12_v3	242425	243634	1210	243383	253	124.142	6.98957	122.263	peak_1264
PbANKA_12_v3	254253	254654	402	254401	110	24.039	3.09652	22.6312	peak_1267
PbANKA_12_v3	276300	282478	6179	278620	412	277.076	11.2623	273.566	peak_1268
PbANKA_12_v3	285247	286451	1205	285940	369	245.055	10.9827	242.478	peak_1269
PbANKA_12_v3	313232	313918	687	313679	191	78.0806	5.55526	76.3728	peak_1270
PbANKA_12_v3	318657	320161	1505	319211	349	195.993	8.49357	193.816	peak_1271
PbANKA_12_v3	333271	334039	769	333605	390	248.323	10.2919	245.695	peak_1272
PbANKA_12_v3	359108	360099	992	359702	304	168.065	8.26136	166.013	peak_1273
PbANKA_12_v3	393488	393885	398	393643	163	51.9671	4.29125	50.3762	peak_1274
PbANKA_12_v3	398009	398950	942	398727	168	56.7889	4.54016	55.1743	peak_1275
PbANKA_12_v3	400256	400869	614	400440	114	26.0968	3.20811	24.6712	peak_1276
PbANKA_12_v3	440784	442233	1450	441244	384	229.646	9.34292	227.25	peak_1280
PbANKA_12_v3	448461	450059	1599	448892	276	135.104	6.99506	133.185	peak_1282
PbANKA_12_v3	459065	459635	571	459270	225	108.472	6.79748	106.649	peak_1283
PbANKA_12_v3	468594	469445	852	469233	216	90.738	5.7613	88.9804	peak_1284
PbANKA_12_v3	477722	479424	1703	478420	398	254.668	10.3803	251.924	peak_1285
PbANKA_12_v3	518374	520178	1805	519083	384	254.093	10.9368	251.36	peak_1288
PbANKA_12_v3	542148	550722	8575	547129	411	270.083	10.8447	266.893	peak_1289
PbANKA_12_v3	573508	574019	512	573813	133	37.6746	3.82456	36.1668	peak_1293
PbANKA_12_v3	628344	628812	469	628595	251	100.094	5.47438	98.3026	peak_1296
PbANKA_12_v3	638364	639507	1144	638854	340	194.638	8.72106	192.468	peak_1298
PbANKA_12_v3	649406	649998	593	649646	245	113.171	6.47521	111.331	peak_1299
PbANKA_12_v3	656115	656938	824	656472	188	72.9738	5.24876	71.2867	peak_1300
PbANKA_12_v3	674892	676416	1525	676206	192	63.1353	4.45192	61.4914	peak_1304
PbANKA_12_v3	691196	691986	791	691557	310	185.079	9.23746	182.953	peak_1305
PbANKA_12_v3	701829	702763	935	702192	406	273.737	11.3029	270.401	peak_1306
PbANKA_12_v3	710821	711701	881	711376	201	73.2042	4.92945	71.5161	peak_1307
PbANKA_12_v3	738914	739872	959	739133	177	64.6505	4.91314	62.9996	peak_1308
PbANKA_12_v3	749425	749819	395	749598	161	42.5018	3.64666	40.964	peak_1309
PbANKA_12_v3	755983	756693	711	756413	393	230.566	9.08838	228.162	peak_1310
PbANKA_12_v3	770477	771252	776	770910	344	184.449	7.9581	182.326	peak_1311
PbANKA_12_v3	782866	783789	924	783248	332	191.991	8.84108	189.833	peak_1313
PbANKA_12_v3	791445	793446	2002	792724	407	273.278	11.2273	269.96	peak_1315
PbANKA_12_v3	820324	821457	1134	820721	132	35.8971	3.69584	34.4002	peak_1319
PbANKA_12_v3	852057	855619	3563	853472	411	283.91	11.7739	279.916	peak_1322
PbANKA_12_v3	866240	867081	842	866733	264	124.935	6.69203	123.052	peak_1325
PbANKA_12_v3	868062	869402	1341	868477	277	146.264	7.72513	144.302	peak_1326
PbANKA_12_v3	888049	888430	382	888253	167	55.823	4.49065	54.213	peak_1327
PbANKA_12_v3	890281	890592	312	890428	132	34.5638	3.58473	33.0757	peak_1328
PbANKA_12_v3	895997	897771	1775	897191	179	62.1177	4.67203	60.4786	peak_1329
PbANKA_12_v3	939600	940202	603	939819	219	86.8365	5.40919	85.094	peak_1333
PbANKA_12_v3	942639	944695	2057	943771	411	274.352	11.1244	270.985	peak_1334
PbANKA_12_v3	950403	951011	609	950728	152	46.0687	4.08491	44.5098	peak_1338
PbANKA_12_v3	958533	958969	437	958696	102	22.4333	3.09488	21.0398	peak_1341
PbANKA_12_v3	959157	960727	1571	960319	207	91.2413	6.07506	89.4818	peak_1342
PbANKA_12_v3	964379	968006	3628	966614	400	249.741	9.99117	247.088	peak_1343
PbANKA_12_v3	969894	970797	904	970398	344	201.591	9.02733	199.384	peak_1344
PbANKA_12_v3	1026004	1026875	872	1026336	280	138.544	7.09608	136.613	peak_1347
PbANKA_12_v3	1034092	1035044	953	1034382	261	125.171	6.8004	123.287	peak_1348
PbANKA_12_v3	1057232	1058764	1533	1057809	206	82.4481	5.44865	80.7226	peak_1351
PbANKA_12_v3	1075552	1076104	553	1075958	125	29.5897	3.30649	28.1372	peak_1353
PbANKA_12_v3	1102968	1104568	1601	1103647	407	273.278	11.2273	269.96	peak_1356
PbANKA_12_v3	1206157	1206786	630	1206488	146	37.1136	3.52148	35.6091	peak_1363
PbANKA_12_v3	1234998	1236101	1104	1235721	363	225.254	9.85946	222.894	peak_1367
PbANKA_12_v3	1255847	1256228	382	1256025	116	27.706	3.31346	26.2676	peak_1369
PbANKA_12_v3	1264897	1265468	572	1265185	250	118.983	6.72313	117.122	peak_1370
PbANKA_12_v3	1266819	1268185	1367	1267126	309	160.977	7.62203	158.954	peak_1371
PbANKA_12_v3	1282113	1283032	920	1282593	260	138.924	7.82679	136.992	peak_1373
PbANKA_12_v3	1294642	1295119	478	1294835	158	40.1751	3.53645	38.6518	peak_1374
PbANKA_12_v3	1298479	1299509	1031	1298967	351	220.497	10.034	218.174	peak_1375
PbANKA_12_v3	1304366	1305453	1088	1304685	249	115.151	6.48893	113.303	peak_1377
PbANKA_12_v3	1307084	1307854	771	1307505	268	128.299	6.79304	126.405	peak_1378
PbANKA_12_v3	1322445	1323364	920	1322766	180	67.8012	5.07484	66.136	peak_1380
PbANKA_12_v3	1341780	1342249	470	1342052	169	53.0074	4.23566	51.4112	peak_1382
PbANKA_12_v3	1345780	1347286	1507	1346541	388	254.918	10.8163	252.168	peak_1383
PbANKA_12_v3	1379904	1382560	2657	1380799	412	273.518	11.0266	270.188	peak_1387
PbANKA_12_v3	1399188	1399886	699	1399514	250	110.846	6.17139	109.013	peak_1390
PbANKA_12_v3	1443269	1443726	458	1443504	129	35.7465	3.7482	34.2506	peak_1391
PbANKA_12_v3	1463719	1464619	901	1464183	334	177.016	7.82418	174.927	peak_1392
PbANKA_12_v3	1493147	1493979	833	1493723	238	115.157	6.84732	113.309	peak_1394
PbANKA_12_v3	1494470	1495121	652	1494881	157	55.4215	4.71775	53.8134	peak_1395
PbANKA_12_v3	1498301	1499829	1529	1499310	351	217.228	9.80553	214.927	peak_1396
PbANKA_12_v3	1500372	1501653	1282	1501216	386	239.895	9.90701	237.389	peak_1397
PbANKA_12_v3	1512313	1512897	585	1512520	159	50.7415	4.28947	49.1569	peak_1400
PbANKA_12_v3	1521495	1523043	1549	1522625	297	158.248	7.84395	156.237	peak_1401
PbANKA_12_v3	1540886	1543137	2252	1541202	296	151.001	7.39994	149.019	peak_1403
PbANKA_12_v3	1552951	1556540	3590	1553645	384	235.775	9.72238	233.317	peak_1405
PbANKA_12_v3	1580737	1581406	670	1580918	177	65.8924	5.00933	64.2358	peak_1407
PbANKA_12_v3	1584117	1584903	787	1584596	181	66.6966	4.96303	65.0364	peak_1408
PbANKA_12_v3	1594040	1594786	747	1594539	264	117.113	6.18928	115.259	peak_1409
PbANKA_12_v3	1607725	1608167	443	1607986	267	135.371	7.3082	133.452	peak_1410
PbANKA_12_v3	1608702	1609144	443	1608907	284	146.244	7.47897	144.282	peak_1411
PbANKA_12_v3	1623207	1625012	1806	1624111	394	225.838	8.78551	223.473	peak_1412
PbANKA_12_v3	1635949	1636679	731	1636092	108	23.1911	3.05517	21.7902	peak_1413
PbANKA_12_v3	1656335	1656872	538	1656592	314	183.075	8.92586	180.959	peak_1414
PbANKA_12_v3	1672139	1672835	697	1672459	160	47.3528	4.01142	45.7869	peak_1415
PbANKA_12_v3	1676122	1677052	931	1676578	376	229.873	9.65101	227.474	peak_1416
PbANKA_13_v3	58350	59340	991	58973	384	240.021	9.99295	237.513	peak_1418
PbANKA_13_v3	117673	118589	917	118393	149	32.0239	3.11352	30.5534	peak_1421
PbANKA_13_v3	137830	138881	1052	138531	216	93.5392	5.96437	91.7716	peak_1422
PbANKA_13_v3	192168	192785	618	192353	169	57.9966	4.60804	56.3766	peak_1425
PbANKA_13_v3	198137	198795	659	198563	229	109.28	6.71762	107.454	peak_1426
PbANKA_13_v3	209993	211503	1511	210987	255	116.16	6.3784	114.309	peak_1427
PbANKA_13_v3	227578	228188	611	227893	182	65.4605	4.84441	63.8058	peak_1428
PbANKA_13_v3	256660	257600	941	257010	280	152.797	8.08387	150.808	peak_1429
PbANKA_13_v3	265728	267225	1498	266567	260	133.947	7.45403	132.033	peak_1430
PbANKA_13_v3	284633	285878	1246	284996	124	29.1718	3.28979	27.7222	peak_1431
PbANKA_13_v3	307108	308616	1509	307572	397	253.269	10.3304	250.552	peak_1432
PbANKA_13_v3	311428	313631	2204	313116	410	282.72	11.738	278.822	peak_1433
PbANKA_13_v3	369384	370611	1228	370057	373	228.96	9.70744	226.569	peak_1437
PbANKA_13_v3	412825	413471	647	413199	273	141.953	7.56292	140.01	peak_1438
PbANKA_13_v3	418214	418965	752	418691	189	67.4873	4.81841	65.8234	peak_1439
PbANKA_13_v3	435888	436463	576	436149	255	120.356	6.66005	118.49	peak_1440
PbANKA_13_v3	438208	439372	1165	438744	384	240.021	9.99295	237.513	peak_1441
PbANKA_13_v3	450138	450799	662	450357	212	86.9816	5.60658	85.2385	peak_1443
PbANKA_13_v3	457004	457989	986	457240	147	43.6996	4.00879	42.1547	peak_1444
PbANKA_13_v3	460013	460540	528	460171	123	31.9117	3.54361	30.442	peak_1445
PbANKA_13_v3	466290	466965	676	466520	167	54.1013	4.36056	52.4996	peak_1448
PbANKA_13_v3	470441	473136	2696	472198	405	250.509	9.85254	247.844	peak_1449
PbANKA_13_v3	488053	492417	4365	490713	411	280.118	11.5123	276.394	peak_1451
PbANKA_13_v3	493834	494662	829	494129	111	26.3711	3.29105	24.9441	peak_1452
PbANKA_13_v3	501488	503042	1555	502161	404	261.803	10.5973	258.882	peak_1455
PbANKA_13_v3	513329	514543	1215	514119	354	180.614	7.45158	178.508	peak_1457
PbANKA_13_v3	518220	518665	446	518475	108	24.1958	3.14773	22.7861	peak_1458
PbANKA_13_v3	535910	536635	726	536340	269	141.689	7.68924	139.746	peak_1459
PbANKA_13_v3	542065	542481	417	542252	135	31.6889	3.30036	30.2208	peak_1460
PbANKA_13_v3	546324	550505	4182	548963	412	282.87	11.6554	278.959	peak_1462
PbANKA_13_v3	554743	555618	876	555300	319	178.546	8.42304	176.45	peak_1463
PbANKA_13_v3	560473	562362	1890	561266	412	279.12	11.3996	275.464	peak_1464
PbANKA_13_v3	566931	569134	2204	567352	395	224.941	8.70397	222.583	peak_1465
PbANKA_13_v3	580924	581629	706	581251	165	44.8192	3.7367	43.2676	peak_1466
PbANKA_13_v3	594562	596500	1939	595811	377	246.179	10.6976	243.584	peak_1469
PbANKA_13_v3	609999	610695	697	610298	310	186.229	9.32309	184.099	peak_1471
PbANKA_13_v3	627617	628304	688	628041	215	98.2121	6.34908	96.4276	peak_1472
PbANKA_13_v3	633629	636641	3013	635063	412	259.744	10.1545	256.885	peak_1473
PbANKA_13_v3	662693	663677	985	663306	366	239.48	10.719	236.978	peak_1476
PbANKA_13_v3	740013	740772	760	740537	243	105.575	6.01927	103.763	peak_1477
PbANKA_13_v3	760594	762431	1838	761375	339	198.736	9.02693	196.544	peak_1478
PbANKA_13_v3	773087	775010	1924	773950	412	263.042	10.3577	260.083	peak_1480
PbANKA_13_v3	780013	780701	689	780284	202	82.3266	5.55241	80.6016	peak_1481
PbANKA_13_v3	814488	815284	797	815033	163	52.3039	4.31681	50.7112	peak_1483
PbANKA_13_v3	826804	827176	373	827004	160	46.6325	3.95854	45.0704	peak_1485
PbANKA_13_v3	829473	829818	346	829635	149	45.7963	4.13147	44.2391	peak_1486
PbANKA_13_v3	836380	836853	474	836576	169	55.4124	4.41247	53.8042	peak_1488
PbANKA_13_v3	861630	862129	500	861818	137	33.3335	3.39303	31.8536	peak_1490
PbANKA_13_v3	969982	970332	351	970162	121	26.4013	3.11136	24.9742	peak_1493
PbANKA_13_v3	971287	971780	494	971533	273	145.604	7.82531	143.645	peak_1494
PbANKA_13_v3	976504	977430	927	976861	250	123.055	7.01359	121.18	peak_1496
PbANKA_13_v3	1039040	1039789	750	1039443	272	148.589	8.0849	146.617	peak_1499
PbANKA_13_v3	1082077	1083286	1210	1082969	319	179.635	8.49593	177.535	peak_1501
PbANKA_13_v3	1119132	1120763	1632	1120348	397	234.452	9.18065	232.009	peak_1502
PbANKA_13_v3	1127935	1129431	1497	1128650	143	41.2539	3.90045	39.7238	peak_1503
PbANKA_13_v3	1148542	1149618	1077	1148903	331	184.28	8.37264	182.158	peak_1505
PbANKA_13_v3	1160517	1162887	2371	1161825	404	243.303	9.45909	240.752	peak_1506
PbANKA_13_v3	1190381	1190987	607	1190693	132	33.7855	3.5208	32.3025	peak_1507
PbANKA_13_v3	1209524	1211811	2288	1211492	354	229.316	10.5334	226.923	peak_1509
PbANKA_13_v3	1215962	1220522	4561	1217427	409	292.294	12.4726	285.309	peak_1512
PbANKA_13_v3	1221073	1222879	1807	1222370	241	110.143	6.38759	108.313	peak_1514
PbANKA_13_v3	1226451	1227448	998	1226802	211	90.8748	5.92017	89.1166	peak_1515
PbANKA_13_v3	1243771	1245235	1465	1244891	241	106.111	6.11121	104.297	peak_1516
PbANKA_13_v3	1250631	1251517	887	1251062	182	66.6197	4.9309	64.9597	peak_1518
PbANKA_13_v3	1251645	1252237	593	1251922	145	35.957	3.45318	34.4598	peak_1519
PbANKA_13_v3	1275733	1277540	1808	1276465	408	281.087	11.7178	277.304	peak_1521
PbANKA_13_v3	1278233	1279756	1524	1279097	360	222.24	9.7782	219.903	peak_1522
PbANKA_13_v3	1283042	1286386	3345	1285192	381	233.001	9.66049	230.572	peak_1523
PbANKA_13_v3	1292465	1293395	931	1293118	258	127.246	7.04156	125.355	peak_1525
PbANKA_13_v3	1358065	1359698	1634	1359008	401	254.525	10.2522	251.783	peak_1528
PbANKA_13_v3	1362762	1364055	1294	1363397	183	68.9662	5.08184	67.2959	peak_1529
PbANKA_13_v3	1376044	1376429	386	1376237	128	29.0965	3.21412	27.6477	peak_1530
PbANKA_13_v3	1421932	1424418	2487	1423876	372	236.743	10.2642	234.274	peak_1532
PbANKA_13_v3	1445786	1446824	1039	1446256	359	211.352	9.10412	209.087	peak_1533
PbANKA_13_v3	1450067	1450949	883	1450563	134	38.4171	3.86529	36.9045	peak_1534
PbANKA_13_v3	1453078	1454100	1023	1453696	164	53.7691	4.40529	52.1691	peak_1535
PbANKA_13_v3	1476226	1476723	498	1476428	142	41.7486	3.96277	40.2156	peak_1540
PbANKA_13_v3	1515324	1516320	997	1515716	196	80.0395	5.55613	78.3238	peak_1543
PbANKA_13_v3	1522347	1524124	1778	1523326	351	203.421	8.88903	201.203	peak_1544
PbANKA_13_v3	1566696	1567819	1124	1566998	248	94.7548	5.2266	92.9825	peak_1548
PbANKA_13_v3	1572218	1573550	1333	1572912	410	288.134	12.1202	283.72	peak_1549
PbANKA_13_v3	1599550	1600133	584	1599752	194	76.1163	5.31753	74.4164	peak_1552
PbANKA_13_v3	1600480	1601359	880	1601071	215	95.5775	6.14753	93.8021	peak_1553
PbANKA_13_v3	1619341	1619736	396	1619536	135	36.4058	3.67543	34.9057	peak_1555
PbANKA_13_v3	1650939	1651862	924	1651259	166	56.7729	4.58853	55.1585	peak_1556
PbANKA_13_v3	1662070	1663038	969	1662815	169	55.2778	4.40245	53.6703	peak_1557
PbANKA_13_v3	1668591	1670411	1821	1669826	406	243.259	9.38825	240.709	peak_1558
PbANKA_13_v3	1674536	1678090	3555	1677218	393	238.984	9.58902	236.489	peak_1560
PbANKA_13_v3	1681093	1681516	424	1681296	145	37.7849	3.58973	36.2763	peak_1562
PbANKA_13_v3	1693209	1695152	1944	1694625	146	44.6397	4.10756	43.0892	peak_1567
PbANKA_13_v3	1717280	1718286	1007	1718042	230	96.1373	5.74553	94.3599	peak_1569
PbANKA_13_v3	1725290	1726474	1185	1726060	125	28.6079	3.22554	27.1626	peak_1571
PbANKA_13_v3	1745563	1747289	1727	1746764	411	242.216	9.16362	239.681	peak_1572
PbANKA_13_v3	1757105	1757922	818	1757386	201	87.1465	5.95109	85.4029	peak_1573
PbANKA_13_v3	1768117	1773847	5731	1772879	410	260.075	10.2507	257.206	peak_1574
PbANKA_13_v3	1790259	1790835	577	1790457	156	52.8601	4.53245	51.2647	peak_1577
PbANKA_13_v3	1810535	1811444	910	1811071	213	79.4011	5.06151	77.6878	peak_1579
PbANKA_13_v3	1813386	1813882	497	1813573	142	37.2702	3.60629	35.7647	peak_1580
PbANKA_13_v3	1830293	1830899	607	1830575	229	109.443	6.73001	107.616	peak_1585
PbANKA_13_v3	1846493	1847824	1332	1847472	369	231.315	10.022	228.903	peak_1586
PbANKA_13_v3	1847996	1848291	296	1848126	115	26.0816	3.18832	24.6561	peak_1587
PbANKA_13_v3	1857959	1860891	2933	1859012	400	252.143	10.141	249.447	peak_1588
PbANKA_13_v3	1862299	1863127	829	1862631	179	59.5309	4.48481	57.9037	peak_1589
PbANKA_13_v3	1886392	1887888	1497	1887291	329	193.667	9.07024	191.502	peak_1591
PbANKA_13_v3	1894493	1896967	2475	1896146	408	264.622	10.6159	261.606	peak_1594
PbANKA_13_v3	1910127	1913881	3755	1912020	412	247.154	9.41028	244.544	peak_1596
PbANKA_13_v3	1924862	1928201	3340	1926457	405	248.406	9.726	245.776	peak_1599
PbANKA_13_v3	1937664	1938810	1147	1938507	194	63.6267	4.44311	61.9806	peak_1600
PbANKA_13_v3	1942186	1943679	1494	1943119	232	106.249	6.39227	104.434	peak_1601
PbANKA_13_v3	1959706	1961106	1401	1960017	328	148.665	6.40158	146.692	peak_1605
PbANKA_13_v3	2002919	2005939	3021	2004243	370	230.217	9.90807	227.815	peak_1608
PbANKA_13_v3	2013871	2014492	622	2014166	193	66.1721	4.63431	64.5141	peak_1611
PbANKA_13_v3	2030574	2031025	452	2030845	179	60.3779	4.54553	58.7469	peak_1612
PbANKA_13_v3	2048283	2048569	287	2048416	145	32.0541	3.17167	30.5836	peak_1613
PbANKA_13_v3	2051707	2052710	1004	2052258	321	178.645	8.35774	176.548	peak_1615
PbANKA_13_v3	2056033	2057090	1058	2056273	313	178.078	8.61447	175.985	peak_1616
PbANKA_13_v3	2062241	2062856	616	2062532	248	122.231	7.02272	120.359	peak_1617
PbANKA_13_v3	2071544	2072907	1364	2072079	372	234.361	10.1032	231.919	peak_1618
PbANKA_13_v3	2074571	2075367	797	2074781	160	53.194	4.45749	51.597	peak_1619
PbANKA_13_v3	2079301	2080081	781	2079611	369	227.052	9.73914	224.677	peak_1621
PbANKA_13_v3	2092704	2096416	3713	2094361	412	261.952	10.2902	259.028	peak_1623
PbANKA_13_v3	2123547	2125424	1878	2124338	410	247.201	9.48052	244.59	peak_1629
PbANKA_13_v3	2127831	2129495	1665	2128351	405	266.16	10.8397	263.093	peak_1630
PbANKA_13_v3	2190589	2191181	593	2190889	241	108.819	6.29583	106.995	peak_1633
PbANKA_13_v3	2214386	2214914	529	2214652	118	28.3935	3.33546	26.9503	peak_1634
PbANKA_13_v3	2248773	2249697	925	2249392	268	126.181	6.65413	124.294	peak_1637
PbANKA_13_v3	2289051	2289563	513	2289307	205	70.132	4.6371	68.4568	peak_1639
PbANKA_13_v3	2293103	2293789	687	2293481	283	139.671	7.07604	137.735	peak_1640
PbANKA_13_v3	2346642	2347396	755	2346882	120	26.9627	3.17528	25.5313	peak_1644
PbANKA_13_v3	2359048	2359738	691	2359277	227	98.6306	6.00141	96.8445	peak_1645
PbANKA_13_v3	2387347	2389887	2541	2387878	408	254.889	10.0079	252.14	peak_1647
PbANKA_13_v3	2403259	2403718	460	2403484	164	58.6172	4.78782	56.9945	peak_1649
PbANKA_13_v3	2408139	2409178	1040	2408503	306	173.504	8.56426	171.43	peak_1650
PbANKA_13_v3	2416164	2418055	1892	2416695	385	250.154	10.622	247.495	peak_1652
PbANKA_13_v3	2437427	2437959	533	2437768	153	45.9424	4.05302	44.3843	peak_1656
PbANKA_13_v3	2440760	2441772	1013	2440979	188	72.2626	5.19477	70.5784	peak_1657
PbANKA_13_v3	2455576	2457163	1588	2456145	410	253.414	9.84578	250.695	peak_1659
PbANKA_13_v3	2459440	2459962	523	2459643	150	45.602	4.09302	44.0459	peak_1660
PbANKA_13_v3	2462389	2463534	1146	2462677	305	157.413	7.52368	155.406	peak_1661
PbANKA_13_v3	2483492	2484295	804	2483730	222	100.741	6.30907	98.9476	peak_1663
PbANKA_14_v3	86626	88313	1688	87155	408	255.68	10.0562	252.915	peak_1665
PbANKA_14_v3	100095	100582	488	100341	166	52.1114	4.23513	50.5199	peak_1666
PbANKA_14_v3	117180	117551	372	117373	165	58.6145	4.7604	56.9918	peak_1668
PbANKA_14_v3	117957	118631	675	118284	212	80.6574	5.16894	78.9389	peak_1669
PbANKA_14_v3	125395	125767	373	125577	148	44.3184	4.03588	42.7698	peak_1670
PbANKA_14_v3	175503	175947	445	175701	132	36.551	3.75109	35.05	peak_1671
PbANKA_14_v3	232231	232711	481	232516	134	35.8274	3.6484	34.331	peak_1673
PbANKA_14_v3	264848	265151	304	265002	115	26.6207	3.23601	25.1909	peak_1674
PbANKA_14_v3	272099	272908	810	272566	312	163.665	7.6958	161.63	peak_1676
PbANKA_14_v3	284284	285105	822	284804	134	28.5264	3.076	27.0826	peak_1677
PbANKA_14_v3	293794	294480	687	294190	183	72.6874	5.37186	71.0015	peak_1678
PbANKA_14_v3	353135	353865	731	353522	249	110.869	6.20108	109.037	peak_1680
PbANKA_14_v3	359639	362559	2921	360166	405	258.163	10.3251	255.342	peak_1681
PbANKA_14_v3	373513	374552	1040	373818	346	189.675	8.20722	187.529	peak_1682
PbANKA_14_v3	391057	391839	783	391285	177	55.7867	4.26411	54.1768	peak_1685
PbANKA_14_v3	407299	408316	1018	407691	336	172.437	7.49549	170.367	peak_1686
PbANKA_14_v3	429767	430249	483	430045	126	34.1272	3.6734	32.6421	peak_1689
PbANKA_14_v3	458344	461037	2694	460417	411	253.084	9.79028	250.371	peak_1694
PbANKA_14_v3	478640	480209	1570	479537	389	259.717	11.1032	256.859	peak_1696
PbANKA_14_v3	509209	509838	630	509493	341	197.52	8.87192	195.336	peak_1697
PbANKA_14_v3	547325	548229	905	547830	234	106.753	6.36531	104.937	peak_1700
PbANKA_14_v3	554835	556628	1794	555570	294	144.458	7.04701	142.504	peak_1701
PbANKA_14_v3	566558	567078	521	566751	148	47.0885	4.26074	45.5241	peak_1704
PbANKA_14_v3	569995	570414	420	570233	153	50.5676	4.42187	48.984	peak_1705
PbANKA_14_v3	570708	571409	702	570972	243	108.962	6.24628	107.137	peak_1706
PbANKA_14_v3	598874	599310	437	599109	164	41.7055	3.54315	40.1726	peak_1710
PbANKA_14_v3	629724	632559	2836	630562	403	254.747	10.1884	252.001	peak_1712
PbANKA_14_v3	661087	661461	375	661287	141	36.1434	3.53802	34.6449	peak_1714
PbANKA_14_v3	665350	666087	738	665628	237	109.008	6.432	107.183	peak_1716
PbANKA_14_v3	717169	718756	1588	718074	293	161.519	8.21512	159.494	peak_1721
PbANKA_14_v3	741540	742940	1401	742288	406	245.278	9.5058	242.697	peak_1723
PbANKA_14_v3	764514	764856	343	764669	122	32.8901	3.6522	31.4134	peak_1725
PbANKA_14_v3	769456	770000	545	769736	179	61.0006	4.59052	59.3668	peak_1726
PbANKA_14_v3	821745	822711	967	822276	391	247.131	10.1746	244.522	peak_1730
PbANKA_14_v3	824968	826065	1098	825836	169	57.1074	4.54009	55.4913	peak_1731
PbANKA_14_v3	835148	835766	619	835302	128	34.2728	3.64281	32.7865	peak_1732
PbANKA_14_v3	847365	847783	419	847566	274	145.605	7.78804	143.646	peak_1733
PbANKA_14_v3	848157	848713	557	848436	342	173.116	7.36547	171.043	peak_1734
PbANKA_14_v3	848957	849377	421	849162	261	133.976	7.41988	132.062	peak_1735
PbANKA_14_v3	869165	869473	309	869297	124	27.0389	3.11445	25.6064	peak_1737
PbANKA_14_v3	881955	882922	968	882539	349	197.801	8.60552	195.614	peak_1738
PbANKA_14_v3	888555	894090	5536	891739	409	280.476	11.6287	276.734	peak_1739
PbANKA_14_v3	895824	897694	1871	897167	296	162.873	8.19776	160.842	peak_1740
PbANKA_14_v3	903739	904692	954	904244	353	226.929	10.4054	224.555	peak_1741
PbANKA_14_v3	920901	921297	397	921096	110	23.0377	3.00659	21.6387	peak_1743
PbANKA_14_v3	937014	938211	1198	937732	183	48.7572	3.69587	47.1836	peak_1745
PbANKA_14_v3	947722	949851	2130	949085	412	279.12	11.3996	275.464	peak_1747
PbANKA_14_v3	959290	959656	367	959479	115	24.5321	3.05335	23.1207	peak_1749
PbANKA_14_v3	961492	964878	3387	963015	409	261.109	10.3537	258.209	peak_1750
PbANKA_14_v3	965034	966087	1054	965686	126	29.6848	3.29638	28.2313	peak_1751
PbANKA_14_v3	993037	993457	421	993252	203	82.4071	5.52965	80.6818	peak_1752
PbANKA_14_v3	1007199	1007541	343	1007366	131	34.7604	3.62137	33.2709	peak_1755
PbANKA_14_v3	1013713	1015841	2129	1014513	409	250.315	9.69729	247.654	peak_1756
PbANKA_14_v3	1019934	1020795	862	1020366	206	84.685	5.61097	82.9509	peak_1757
PbANKA_14_v3	1027629	1028998	1370	1028252	396	243.591	9.76112	241.035	peak_1758
PbANKA_14_v3	1034520	1035063	544	1034816	210	90.0086	5.88619	88.2539	peak_1759
PbANKA_14_v3	1049026	1050389	1364	1049547	291	155.499	7.86788	153.499	peak_1761
PbANKA_14_v3	1059680	1060055	376	1059854	201	84.4235	5.74005	82.6904	peak_1762
PbANKA_14_v3	1118356	1119059	704	1118760	186	73.6372	5.35753	71.9473	peak_1765
PbANKA_14_v3	1128372	1129292	921	1128841	373	216.995	8.95942	214.696	peak_1766
PbANKA_14_v3	1133429	1134984	1556	1134726	151	48.4377	4.29767	46.8659	peak_1768
PbANKA_14_v3	1135918	1138230	2313	1137154	406	251.514	9.87681	248.83	peak_1770
PbANKA_14_v3	1139630	1141649	2020	1140833	396	233.479	9.15758	231.046	peak_1771
PbANKA_14_v3	1166574	1167451	878	1166901	283	150.275	7.79143	148.296	peak_1774
PbANKA_14_v3	1202366	1203234	869	1202732	313	162.965	7.61994	160.934	peak_1778
PbANKA_14_v3	1204585	1207335	2751	1206095	402	262.107	10.6996	259.179	peak_1779
PbANKA_14_v3	1209974	1210875	902	1210312	106	22.6135	3.03766	21.2178	peak_1780
PbANKA_14_v3	1212272	1215643	3372	1214265	412	283.293	11.6845	279.336	peak_1781
PbANKA_14_v3	1219304	1219934	631	1219522	321	183.785	8.70212	181.665	peak_1782
PbANKA_14_v3	1241323	1242239	917	1241559	292	149.011	7.39911	147.037	peak_1785
PbANKA_14_v3	1250944	1252504	1561	1251489	389	221.081	8.6743	218.753	peak_1786
PbANKA_14_v3	1252586	1254567	1982	1253893	405	245.398	9.54748	242.815	peak_1787
PbANKA_14_v3	1280874	1281615	742	1281379	302	157.897	7.65164	155.887	peak_1792
PbANKA_14_v3	1301014	1302000	987	1301395	215	73.4169	4.63831	71.7279	peak_1793
PbANKA_14_v3	1317530	1318996	1467	1317919	318	179.4	8.5169	177.3	peak_1795
PbANKA_14_v3	1353155	1354904	1750	1354144	411	277.34	11.324	273.81	peak_1796
PbANKA_14_v3	1378523	1380477	1955	1379019	309	174.524	8.52052	172.446	peak_1799
PbANKA_14_v3	1390102	1390674	573	1390305	159	53.6402	4.51822	52.0409	peak_1801
PbANKA_14_v3	1406335	1406785	451	1406533	134	34.6581	3.55297	33.1694	peak_1804
PbANKA_14_v3	1410937	1411452	516	1411239	212	95.2563	6.2211	93.4821	peak_1805
PbANKA_14_v3	1411789	1413871	2083	1412017	391	276.36	12.2142	272.891	peak_1806
PbANKA_14_v3	1424170	1425323	1154	1424813	302	163.477	8.02106	161.444	peak_1807
PbANKA_14_v3	1428674	1429562	889	1429356	269	122.43	6.38602	120.557	peak_1808
PbANKA_14_v3	1436321	1437122	802	1436863	228	104.435	6.38833	102.628	peak_1809
PbANKA_14_v3	1440117	1441021	905	1440376	208	79.7619	5.20737	78.0473	peak_1810
PbANKA_14_v3	1444600	1445339	740	1444779	138	38.9413	3.82049	37.4254	peak_1811
PbANKA_14_v3	1451532	1453047	1516	1452472	408	271.706	11.0784	268.452	peak_1813
PbANKA_14_v3	1480070	1482840	2771	1481910	367	227.154	9.82514	224.779	peak_1816
PbANKA_14_v3	1484531	1484939	409	1484758	124	31.8158	3.51451	30.3467	peak_1817
PbANKA_14_v3	1545717	1546229	513	1545939	132	37.0924	3.79722	35.588	peak_1819
PbANKA_14_v3	1549990	1551342	1353	1550521	409	256.695	10.0808	253.908	peak_1820
PbANKA_14_v3	1565409	1566028	620	1565631	159	41.9913	3.64563	40.4567	peak_1823
PbANKA_14_v3	1613387	1614246	860	1613943	346	216.146	9.94151	213.852	peak_1825
PbANKA_14_v3	1616172	1616785	614	1616479	121	26.0324	3.08086	24.6084	peak_1826
PbANKA_14_v3	1673473	1673913	441	1673719	162	53.4201	4.42625	51.822	peak_1828
PbANKA_14_v3	1678392	1679364	973	1678809	302	157.897	7.65164	155.887	peak_1829
PbANKA_14_v3	1690690	1690982	293	1690814	117	25.3868	3.09297	23.9679	peak_1830
PbANKA_14_v3	1709768	1710633	866	1710065	159	47.3919	4.03501	45.8257	peak_1832
PbANKA_14_v3	1714718	1715178	461	1714947	296	139.443	6.68553	137.508	peak_1833
PbANKA_14_v3	1724682	1725841	1160	1725203	274	133.393	6.94456	131.481	peak_1834
PbANKA_14_v3	1731213	1732020	808	1731527	324	181.751	8.45514	179.64	peak_1835
PbANKA_14_v3	1749119	1749432	314	1749294	136	34.5617	3.50713	33.0735	peak_1836
PbANKA_14_v3	1757833	1758751	919	1758076	144	34.2537	3.34471	32.7677	peak_1837
PbANKA_14_v3	1815240	1816037	798	1815799	215	91.7994	5.86722	90.038	peak_1845
PbANKA_14_v3	1831065	1832524	1460	1831889	317	181.501	8.69786	179.391	peak_1847
PbANKA_14_v3	1841217	1841732	516	1841478	199	72.5727	4.93383	70.8874	peak_1848
PbANKA_14_v3	1847935	1848727	793	1848390	184	69.1585	5.06926	67.4874	peak_1849
PbANKA_14_v3	1851419	1852293	875	1851721	188	69.3079	4.97486	67.6362	peak_1850
PbANKA_14_v3	1856658	1857516	859	1857004	181	74.0493	5.54406	72.3577	peak_1851
PbANKA_14_v3	1921771	1922634	864	1922309	296	139.443	6.68553	137.508	peak_1856
PbANKA_14_v3	1927399	1928450	1052	1927687	234	91.6662	5.35452	89.9053	peak_1857
PbANKA_14_v3	1960341	1960745	405	1960540	193	67.2637	4.70884	65.6008	peak_1858
PbANKA_14_v3	1969789	1970941	1153	1970280	334	177.016	7.82418	174.927	peak_1859
PbANKA_14_v3	1976437	1977111	675	1976816	267	119.53	6.25935	117.667	peak_1860
PbANKA_14_v3	1978184	1979173	990	1978732	391	230.566	9.15546	228.162	peak_1861
PbANKA_14_v3	1985655	1986540	886	1986032	164	50.5209	4.1611	48.9375	peak_1862
PbANKA_14_v3	1995378	1996468	1091	1996288	114	24.1106	3.03366	22.7016	peak_1865
PbANKA_14_v3	2001965	2003689	1725	2002988	410	259.906	10.2403	257.041	peak_1866
PbANKA_14_v3	2020235	2020770	536	2020524	257	127.285	7.07813	125.394	peak_1871
PbANKA_14_v3	2028503	2029249	747	2028908	240	98.3259	5.62874	96.5407	peak_1873
PbANKA_14_v3	2033342	2033748	407	2033546	137	35.4603	3.5595	33.9662	peak_1874
PbANKA_14_v3	2042111	2042463	353	2042311	136	30.5804	3.19974	29.1206	peak_1875
PbANKA_14_v3	2044495	2044972	478	2044804	137	30.5673	3.18324	29.1076	peak_1878
PbANKA_14_v3	2052947	2054315	1369	2053616	405	248.406	9.726	245.776	peak_1880
PbANKA_14_v3	2061781	2062236	456	2062014	232	98.9982	5.88393	97.2108	peak_1881
PbANKA_14_v3	2135911	2136234	324	2136057	116	25.9862	3.16195	24.5628	peak_1883
PbANKA_14_v3	2149673	2151303	1631	2150679	404	258.216	10.3678	255.393	peak_1884
PbANKA_14_v3	2175469	2178091	2623	2176321	411	261.556	10.3041	258.642	peak_1887
PbANKA_14_v3	2179522	2180116	595	2179915	143	37.2742	3.58785	35.7686	peak_1888
PbANKA_14_v3	2181338	2184311	2974	2181859	390	250.15	10.4115	247.491	peak_1889
PbANKA_14_v3	2200438	2201236	799	2200922	156	54.9	4.70184	53.2944	peak_1890
PbANKA_14_v3	2209944	2211584	1641	2210273	186	70.8085	5.1398	69.1303	peak_1891
PbANKA_14_v3	2221402	2223418	2017	2222145	411	254.419	9.86974	251.68	peak_1894
PbANKA_14_v3	2227939	2228326	388	2228128	132	34.7787	3.6025	33.2891	peak_1895
PbANKA_14_v3	2232442	2234371	1930	2233691	396	248.527	10.0679	245.895	peak_1896
PbANKA_14_v3	2266116	2267306	1191	2266911	356	214.142	9.39695	211.861	peak_1898
PbANKA_14_v3	2274597	2277329	2733	2276882	359	212.963	9.20698	210.689	peak_1900
PbANKA_14_v3	2287574	2289799	2226	2288767	411	277.283	11.3202	273.764	peak_1902
PbANKA_14_v3	2289876	2293134	3259	2291698	406	251.514	9.87681	248.83	peak_1903
PbANKA_14_v3	2298798	2301854	3057	2299811	412	257.569	10.0224	254.764	peak_1905
PbANKA_14_v3	2322415	2322877	463	2322588	124	30.5829	3.40867	29.123	peak_1907
PbANKA_14_v3	2327600	2328713	1114	2327809	221	97.0017	6.06476	95.2214	peak_1908
PbANKA_14_v3	2329415	2330898	1484	2330523	394	246.945	10.0454	244.339	peak_1909
PbANKA_14_v3	2339575	2340434	860	2340065	259	118.136	6.39267	116.278	peak_1910
PbANKA_14_v3	2347210	2348039	830	2347807	153	47.1471	4.14703	45.5823	peak_1911
PbANKA_14_v3	2352638	2353176	539	2352938	182	56.6448	4.22125	55.0309	peak_1912
PbANKA_14_v3	2362479	2363206	728	2362847	258	117.645	6.38931	115.788	peak_1913
PbANKA_14_v3	2393458	2393861	404	2393669	160	53.54	4.48492	51.9412	peak_1914
PbANKA_14_v3	2394434	2395534	1101	2394712	321	160.786	7.24829	158.764	peak_1915
PbANKA_14_v3	2402871	2404035	1165	2403053	131	30.1251	3.24551	28.6685	peak_1916
PbANKA_14_v3	2413068	2413463	396	2413253	155	49.2544	4.26687	47.6778	peak_1917
PbANKA_14_v3	2415831	2416194	364	2416005	139	39.5396	3.84798	38.0201	peak_1918
PbANKA_14_v3	2417026	2418381	1356	2417669	368	226.895	9.76823	224.522	peak_1920
PbANKA_14_v3	2436498	2437285	788	2436841	329	169.345	7.51911	167.288	peak_1921
PbANKA_14_v3	2439372	2439907	536	2439600	357	220.206	9.76244	217.884	peak_1923
PbANKA_14_v3	2448117	2450104	1988	2448932	363	214.841	9.17964	212.556	peak_1924
PbANKA_14_v3	2452263	2452915	653	2452644	146	43.8131	4.04038	42.2674	peak_1925
PbANKA_14_v3	2459372	2460318	947	2460010	347	219.866	10.164	217.549	peak_1928
PbANKA_14_v3	2460402	2461075	674	2460565	164	74.1062	6.17217	72.4144	peak_1929
PbANKA_14_v3	2461268	2461823	556	2461490	167	59.253	4.75779	57.6272	peak_1930

## Sheet: Table_S2B
six-base sequence	p-value
TGCATG	359	419537	6.14158e-268
CATGCA	325	409159	5.06639e-233
GCATGC	220	192243	5.5102e-191
GCATGT	221	359084	9.42058e-137
ATGCAT	395	1490108	5.24905e-121
ACATGC	161	347843	1.60008e-82
CATGTA	182	660760	3.98635e-59
GTGCAT	145	432822	2.48737e-57
TGTGCA	148	527603	2.40535e-49
TACATG	155	645034	1.25186e-43
TATGCA	243	1396302	1.5988e-43
TGCATA	241	1406154	3.80462e-42
ATGCAC	112	423203	1.36797e-35
CATGTG	91	290812	1.7969e-34
TGCACA	116	518473	1.85605e-30
CGCATG	44	70782	7.70297e-29
GTGTGC	60	196918	9.17526e-23
ATATGC	186	1395098	7.07702e-21
TTGCAT	141	927773	7.84707e-21
TGCATT	144	969382	2.1732e-20

## Sheet: Table_S2C
gene ID	Functional annotation
PBANKA_1138100	14-3-3 protein, putative
PBANKA_1020500	14-3-3 protein, putative
PBANKA_0403100	1-cys-glutaredoxin-like protein-1, putative
PBANKA_1351000	1-deoxy-D-xylulose 5-phosphate synthase, putative
PBANKA_1222900	26S proteasome regulatory subunit RPN10, putative
PBANKA_1125100	3-oxoacyl-acyl-carrier protein synthase, putative
PBANKA_0922100	40S ribosomal protein S18, putative
PBANKA_0510900	40S ribosomal protein S2, putative
PBANKA_0315600	40S ribosomal protein S30, putative
PBANKA_0819200	50S ribosomal protein L3, apicoplast, putative
PBANKA_1028400	60S ribosomal protein L10, putative
PBANKA_1231800	60S ribosomal protein L12, putative
PBANKA_1202400	60S ribosomal protein L13, putative
PBANKA_0717800	60S ribosomal protein L15, putative
PBANKA_1338600	60S ribosomal protein L23, putative
PBANKA_0410600	60S ribosomal protein L26, putative
PBANKA_1221200	60S ribosomal protein L34, putative
PBANKA_0307000	60S ribosomal protein L37ae, putative
PBANKA_0918100	60S ribosomal protein L38, putative
PBANKA_0110000	60S ribosomal protein L39, putative
PBANKA_0111100	6-cysteine protein
PBANKA_0808100	6-cysteine protein
PBANKA_1107600	6-cysteine protein
PBANKA_1002100	6-cysteine protein P36
PBANKA_1002600	6-cysteine protein P41, putative
PBANKA_1002200	6-cysteine protein P52
PBANKA_1240200	7-helix-1 protein, putative
PBANKA_1226700	AAA family ATPase, putative
PBANKA_1364800	ABC transporter B family member 6, putative
PBANKA_1144100	ABC transporter E family member 1, putative
PBANKA_1018100	ABC transporter G family member 2, putative
PBANKA_1355200	aconitate hydratase, putative
PBANKA_1459300	actin I
PBANKA_1103100	actin-depolymerizing factor 1
PBANKA_0212300	actin-like protein, putative
PBANKA_1104800	actin-like protein, putative
PBANKA_0716600	acylated pleckstrin-homology domain-containing protein, putative
PBANKA_0311800	acyl-CoA synthetase, putative
PBANKA_0929100	acyl-CoA-binding protein, putative
PBANKA_1014800	ADP-dependent DNA helicase RecQ, putative
PBANKA_1457800	ADP-ribosylation factor GTPase-activating protein, putative
PBANKA_0821400	ADP-ribosylation factor, putative
PBANKA_0813400	alkaline phosphatase, putative
PBANKA_0417700	alpha tubulin 1
PBANKA_0913900	alpha/beta hydrolase, putative
PBANKA_1108600	alpha-soluble NSF attachment protein, putative
PBANKA_0915900	amino acid transporter, putative
PBANKA_0606900	amino acid transporter, putative
PBANKA_1125900	ankyrin-repeat protein, putative
PBANKA_0314000	AP-2 complex subunit sigma, putative
PBANKA_1205900	AP2 domain transcription factor AP2-I, putative
PBANKA_0905900	AP2 domain transcription factor AP2-O
PBANKA_1015500	AP2 domain transcription factor AP2-O3
PBANKA_1363700	AP2 domain transcription factor AP2-O4
PBANKA_1001800	AP2 domain transcription factor AP2-SP2
PBANKA_0521700	AP2 domain transcription factor, putative
PBANKA_0939100	AP2 domain transcription factor, putative
PBANKA_1228100	AP2 domain transcription factor, putative
PBANKA_0111800	AP-3 complex subunit beta, putative
PBANKA_0523800	apical asparagine-rich protein AARP, putative
PBANKA_0915000	apical membrane antigen 1
PBANKA_0721800	apical merozoite protein, putative
PBANKA_1111200	apical rhoptry neck protein, putative
PBANKA_1410950	apical ring associated protein 1
PBANKA_1003600	apical sushi protein, putative
PBANKA_1344700	apicoplast calcium binding protein 1, putative
PBANKA_0904300	apicoplast import protein Tic20, putative
PBANKA_0833400	apicoplast ribosomal protein S6, putative
PBANKA_0915600	aquaglyceroporin
PBANKA_1434200	arginine--tRNA ligase, putative
PBANKA_0917400	armadillo repeat protein PF16
PBANKA_0716900	armadillo-domain containing rhoptry protein, putative
PBANKA_1448200	asparagine/aspartate rich protein, putative
PBANKA_1009100	ataxin-2 like protein, putative
PBANKA_1328100	ATP synthase (C/AC39) subunit, putative
PBANKA_0715400	ATP synthase-associated protein, putative
PBANKA_1027800	ATP-dependent protease, putative
PBANKA_1236300	ATP-dependent RNA helicase DDX1, putative
PBANKA_1242500	ATP-dependent RNA helicase DDX41, putative
PBANKA_1216900	ATP-dependent RNA helicase DDX42, putative
PBANKA_0928500	ATP-dependent zinc metalloprotease FTSH, putative
PBANKA_1028200	atypical protein kinase, ABC-1 family, putative
PBANKA_0921700	autophagy-related protein 23, putative
PBANKA_0415700	autophagy-related protein 3, putative
PBANKA_0109900	basal complex transmembrane protein 1, putative
PBANKA_1461400	bax inhibitor 1, putative
PBANKA_1137000	bergheilysin
PBANKA_0719300	bifunctional dihydrofolate reductase-thymidylate synthase, putative
PBANKA_1439100	BRO1 domain-containing protein, putative
PBANKA_0815900	BSD-domain protein, putative
PBANKA_1453200	BTB/POZ domain-containing protein, putative
PBANKA_0942000	calcium/calmodulin-dependent protein kinase, putative
PBANKA_0314200	calcium-dependent protein kinase 1
PBANKA_0615200	calcium-dependent protein kinase 4
PBANKA_1010600	calmodulin, putative
PBANKA_1438000	cAMP-dependent protein kinase regulatory subunit, putative
PBANKA_0909000	carbonic anhydrase, putative
PBANKA_1422200	cation diffusion facilitator family protein, putative
PBANKA_0943100	CCR4-NOT transcription complex subunit 1, putative
PBANKA_1204300	CCR4-NOT transcription complex subunit 5, putative
PBANKA_0718700	CDGSH iron-sulfur domain-containing protein, putative
PBANKA_1111900	CDK-activating kinase assembly factor MAT1, putative
PBANKA_1356300	CDT1-like protein, putative
PBANKA_1432300	cell traversal protein for ookinetes and sporozoites
PBANKA_1447200	CG2-related protein, putative
PBANKA_0607900	cGMP-specific 3',5'-cyclic phosphodiesterase alpha, putative
PBANKA_0403200	circumsporozoite (CS) protein
PBANKA_0506700	citrate synthase, mitochondrial, putative
PBANKA_1312800	CLASP domain-containing protein, putative
PBANKA_0514200	claudin-like apicomplexan microneme protein, putative
PBANKA_0903900	coatomer subunit gamma, putative
PBANKA_0701600	coiled-coil domain-containing protein 124, putative
PBANKA_0403300	conserved Plasmodium membrane protein, unknown function
PBANKA_1239000	conserved Plasmodium membrane protein, unknown function
PBANKA_0403800	conserved Plasmodium membrane protein, unknown function
PBANKA_0107500	conserved Plasmodium protein, unknown function
PBANKA_0111400	conserved Plasmodium protein, unknown function
PBANKA_0108100	conserved Plasmodium protein, unknown function
PBANKA_0111900	conserved Plasmodium protein, unknown function
PBANKA_0104500	conserved Plasmodium protein, unknown function
PBANKA_0208200	conserved Plasmodium protein, unknown function
PBANKA_0212200	conserved Plasmodium protein, unknown function
PBANKA_0206700	conserved Plasmodium protein, unknown function
PBANKA_0305500	conserved Plasmodium protein, unknown function
PBANKA_0305800	conserved Plasmodium protein, unknown function
PBANKA_0305900	conserved Plasmodium protein, unknown function
PBANKA_0313200	conserved Plasmodium protein, unknown function
PBANKA_0307900	conserved Plasmodium protein, unknown function
PBANKA_0307800	conserved Plasmodium protein, unknown function
PBANKA_0306600	conserved Plasmodium protein, unknown function
PBANKA_0411600	conserved Plasmodium protein, unknown function
PBANKA_0408900	conserved Plasmodium protein, unknown function
PBANKA_0412200	conserved Plasmodium protein, unknown function
PBANKA_0404500	conserved Plasmodium protein, unknown function
PBANKA_0413700	conserved Plasmodium protein, unknown function
PBANKA_0403700	conserved Plasmodium protein, unknown function
PBANKA_0515400	conserved Plasmodium protein, unknown function
PBANKA_0519500	conserved Plasmodium protein, unknown function
PBANKA_0523000	conserved Plasmodium protein, unknown function
PBANKA_0502900	conserved Plasmodium protein, unknown function
PBANKA_0503400	conserved Plasmodium protein, unknown function
PBANKA_0503800	conserved Plasmodium protein, unknown function
PBANKA_0505300	conserved Plasmodium protein, unknown function
PBANKA_0522100	conserved Plasmodium protein, unknown function
PBANKA_0522200	conserved Plasmodium protein, unknown function
PBANKA_0508000	conserved Plasmodium protein, unknown function
PBANKA_0513700	conserved Plasmodium protein, unknown function
PBANKA_0509600	conserved Plasmodium protein, unknown function
PBANKA_0510700	conserved Plasmodium protein, unknown function
PBANKA_0507200	conserved Plasmodium protein, unknown function
PBANKA_0622600	conserved Plasmodium protein, unknown function
PBANKA_0614800	conserved Plasmodium protein, unknown function
PBANKA_0604900	conserved Plasmodium protein, unknown function
PBANKA_0602900	conserved Plasmodium protein, unknown function
PBANKA_0614900	conserved Plasmodium protein, unknown function
PBANKA_0622900	conserved Plasmodium protein, unknown function
PBANKA_0616200	conserved Plasmodium protein, unknown function
PBANKA_0612200	conserved Plasmodium protein, unknown function
PBANKA_0605900	conserved Plasmodium protein, unknown function
PBANKA_0611500	conserved Plasmodium protein, unknown function
PBANKA_0612400	conserved Plasmodium protein, unknown function
PBANKA_0714500	conserved Plasmodium protein, unknown function
PBANKA_0709900	conserved Plasmodium protein, unknown function
PBANKA_0716800	conserved Plasmodium protein, unknown function
PBANKA_0713000	conserved Plasmodium protein, unknown function
PBANKA_0716400	conserved Plasmodium protein, unknown function
PBANKA_0720500	conserved Plasmodium protein, unknown function
PBANKA_0805300	conserved Plasmodium protein, unknown function
PBANKA_0806700	conserved Plasmodium protein, unknown function
PBANKA_0802000	conserved Plasmodium protein, unknown function
PBANKA_0815100	conserved Plasmodium protein, unknown function
PBANKA_0808380	conserved Plasmodium protein, unknown function
PBANKA_0835400	conserved Plasmodium protein, unknown function
PBANKA_0817300	conserved Plasmodium protein, unknown function
PBANKA_0834700	conserved Plasmodium protein, unknown function
PBANKA_0825300	conserved Plasmodium protein, unknown function
PBANKA_0832100	conserved Plasmodium protein, unknown function
PBANKA_0814800	conserved Plasmodium protein, unknown function
PBANKA_0825900	conserved Plasmodium protein, unknown function
PBANKA_0834200	conserved Plasmodium protein, unknown function
PBANKA_0904200	conserved Plasmodium protein, unknown function
PBANKA_0908400	conserved Plasmodium protein, unknown function
PBANKA_0939300	conserved Plasmodium protein, unknown function
PBANKA_0916650	conserved Plasmodium protein, unknown function
PBANKA_0937300	conserved Plasmodium protein, unknown function
PBANKA_0930600	conserved Plasmodium protein, unknown function
PBANKA_0906700	conserved Plasmodium protein, unknown function
PBANKA_0906800	conserved Plasmodium protein, unknown function
PBANKA_0916500	conserved Plasmodium protein, unknown function
PBANKA_0916700	conserved Plasmodium protein, unknown function
PBANKA_0938800	conserved Plasmodium protein, unknown function
PBANKA_0912400	conserved Plasmodium protein, unknown function
PBANKA_0909400	conserved Plasmodium protein, unknown function
PBANKA_0925600	conserved Plasmodium protein, unknown function
PBANKA_0915400	conserved Plasmodium protein, unknown function
PBANKA_0934700	conserved Plasmodium protein, unknown function
PBANKA_0906100	conserved Plasmodium protein, unknown function
PBANKA_0904000	conserved Plasmodium protein, unknown function
PBANKA_0941000	conserved Plasmodium protein, unknown function
PBANKA_0908600	conserved Plasmodium protein, unknown function
PBANKA_0918900	conserved Plasmodium protein, unknown function
PBANKA_0921200	conserved Plasmodium protein, unknown function
PBANKA_0928000	conserved Plasmodium protein, unknown function
PBANKA_1032000	conserved Plasmodium protein, unknown function
PBANKA_1005700	conserved Plasmodium protein, unknown function
PBANKA_1008600	conserved Plasmodium protein, unknown function
PBANKA_1012700	conserved Plasmodium protein, unknown function
PBANKA_1012600	conserved Plasmodium protein, unknown function
PBANKA_1022100	conserved Plasmodium protein, unknown function
PBANKA_1012300	conserved Plasmodium protein, unknown function
PBANKA_1034200	conserved Plasmodium protein, unknown function
PBANKA_1019900	conserved Plasmodium protein, unknown function
PBANKA_1028500	conserved Plasmodium protein, unknown function
PBANKA_1037400	conserved Plasmodium protein, unknown function
PBANKA_1005200	conserved Plasmodium protein, unknown function
PBANKA_1002500	conserved Plasmodium protein, unknown function
PBANKA_1131500	conserved Plasmodium protein, unknown function
PBANKA_1138800	conserved Plasmodium protein, unknown function
PBANKA_1144200	conserved Plasmodium protein, unknown function
PBANKA_1142600	conserved Plasmodium protein, unknown function
PBANKA_1112000	conserved Plasmodium protein, unknown function
PBANKA_1128900	conserved Plasmodium protein, unknown function
PBANKA_1108500	conserved Plasmodium protein, unknown function
PBANKA_1129200	conserved Plasmodium protein, unknown function
PBANKA_1104400	conserved Plasmodium protein, unknown function
PBANKA_1120600	conserved Plasmodium protein, unknown function
PBANKA_1131300	conserved Plasmodium protein, unknown function
PBANKA_1120000	conserved Plasmodium protein, unknown function
PBANKA_1110900	conserved Plasmodium protein, unknown function
PBANKA_1117200	conserved Plasmodium protein, unknown function
PBANKA_1105300	conserved Plasmodium protein, unknown function
PBANKA_1128000	conserved Plasmodium protein, unknown function
PBANKA_1137300	conserved Plasmodium protein, unknown function
PBANKA_1203600	conserved Plasmodium protein, unknown function
PBANKA_1225100	conserved Plasmodium protein, unknown function
PBANKA_1224900	conserved Plasmodium protein, unknown function
PBANKA_1225300	conserved Plasmodium protein, unknown function
PBANKA_1236800	conserved Plasmodium protein, unknown function
PBANKA_1222700	conserved Plasmodium protein, unknown function
PBANKA_1212200	conserved Plasmodium protein, unknown function
PBANKA_1211800	conserved Plasmodium protein, unknown function
PBANKA_1201800	conserved Plasmodium protein, unknown function
PBANKA_1214400	conserved Plasmodium protein, unknown function
PBANKA_1236200	conserved Plasmodium protein, unknown function
PBANKA_1202800	conserved Plasmodium protein, unknown function
PBANKA_1202900	conserved Plasmodium protein, unknown function
PBANKA_1302000	conserved Plasmodium protein, unknown function
PBANKA_1361400	conserved Plasmodium protein, unknown function
PBANKA_1328200	conserved Plasmodium protein, unknown function
PBANKA_1320000	conserved Plasmodium protein, unknown function
PBANKA_1336700	conserved Plasmodium protein, unknown function
PBANKA_1348200	conserved Plasmodium protein, unknown function
PBANKA_1353000	conserved Plasmodium protein, unknown function
PBANKA_1309600	conserved Plasmodium protein, unknown function
PBANKA_1330200	conserved Plasmodium protein, unknown function
PBANKA_1340800	conserved Plasmodium protein, unknown function
PBANKA_1340900	conserved Plasmodium protein, unknown function
PBANKA_1351400	conserved Plasmodium protein, unknown function
PBANKA_1309300	conserved Plasmodium protein, unknown function
PBANKA_1360200	conserved Plasmodium protein, unknown function
PBANKA_1324200	conserved Plasmodium protein, unknown function
PBANKA_1312900	conserved Plasmodium protein, unknown function
PBANKA_1363400	conserved Plasmodium protein, unknown function
PBANKA_1342500	conserved Plasmodium protein, unknown function
PBANKA_1342600	conserved Plasmodium protein, unknown function
PBANKA_1344800	conserved Plasmodium protein, unknown function
PBANKA_1335700	conserved Plasmodium protein, unknown function
PBANKA_1349300	conserved Plasmodium protein, unknown function
PBANKA_1451700	conserved Plasmodium protein, unknown function
PBANKA_1451800	conserved Plasmodium protein, unknown function
PBANKA_1454900	conserved Plasmodium protein, unknown function
PBANKA_1404200	conserved Plasmodium protein, unknown function
PBANKA_1451500	conserved Plasmodium protein, unknown function
PBANKA_1408700	conserved Plasmodium protein, unknown function
PBANKA_1419400	conserved Plasmodium protein, unknown function
PBANKA_1425800	conserved Plasmodium protein, unknown function
PBANKA_1447300	conserved Plasmodium protein, unknown function
PBANKA_1451100	conserved Plasmodium protein, unknown function
PBANKA_1437700	conserved Plasmodium protein, unknown function
PBANKA_1437800	conserved Plasmodium protein, unknown function
PBANKA_1463300	conserved Plasmodium protein, unknown function
PBANKA_1464800	conserved Plasmodium protein, unknown function
PBANKA_1450800	conserved Plasmodium protein, unknown function
PBANKA_1435000	conserved Plasmodium protein, unknown function
PBANKA_1436500	conserved Plasmodium protein, unknown function
PBANKA_1433700	conserved Plasmodium protein, unknown function
PBANKA_1426600	conserved Plasmodium protein, unknown function
PBANKA_1411000	conserved Plasmodium protein, unknown function
PBANKA_1461600	conserved Plasmodium protein, unknown function
PBANKA_1451900	conserved Plasmodium protein, unknown function
PBANKA_1456700	conserved Plasmodium protein, unknown function
PBANKA_1455500	conserved Plasmodium protein, unknown function
PBANKA_1435900	conserved Plasmodium protein, unknown function
PBANKA_1422800	conserved Plasmodium protein, unknown function
PBANKA_0835700	conserved Plasmodium protein, unknown function
PBANKA_0812900	conserved Plasmodium protein, unknown function
PBANKA_1005600	conserved Plasmodium protein, unknown function
PBANKA_1329900	conserved Plasmodium protein, unknown function
PBANKA_0801800	conserved Plasmodium protein, unknown function
PBANKA_1119400	conserved Plasmodium protein, unknown function
PBANKA_0209600	conserved Plasmodium protein, unknown function
PBANKA_1212000	conserved Plasmodium protein, unknown function
PBANKA_0937500	conserved Plasmodium protein, unknown function
PBANKA_0817400	conserved Plasmodium protein, unknown function
PBANKA_0503300	conserved Plasmodium protein, unknown function
PBANKA_1116900	conserved Plasmodium protein, unknown function
PBANKA_0917000	conserved Plasmodium protein, unknown function
PBANKA_1344600	conserved Plasmodium protein, unknown function
PBANKA_1034600	conserved Plasmodium protein, unknown function
PBANKA_0928400	conserved Plasmodium protein, unknown function
PBANKA_0307400	conserved Plasmodium protein, unknown function
PBANKA_1037300	conserved Plasmodium protein, unknown function
PBANKA_0609100	conserved Plasmodium protein, unknown function
PBANKA_0910800	conserved Plasmodium protein, unknown function
PBANKA_0209000	conserved Plasmodium protein, unknown function
PBANKA_0107900	conserved Plasmodium protein, unknown function
PBANKA_0508300	conserved Plasmodium protein, unknown function
PBANKA_0515300	conserved Plasmodium protein, unknown function
PBANKA_0503700	conserved Plasmodium protein, unknown function
PBANKA_0614200	conserved Plasmodium protein, unknown function
PBANKA_0605500	conserved Plasmodium protein, unknown function
PBANKA_0715300	conserved Plasmodium protein, unknown function
PBANKA_0833700	conserved Plasmodium protein, unknown function
PBANKA_0829300	conserved Plasmodium protein, unknown function
PBANKA_0943000	conserved Plasmodium protein, unknown function
PBANKA_0917300	conserved Plasmodium protein, unknown function
PBANKA_0935500	conserved Plasmodium protein, unknown function
PBANKA_0934400	conserved Plasmodium protein, unknown function
PBANKA_1140300	conserved Plasmodium protein, unknown function
PBANKA_1106000	conserved Plasmodium protein, unknown function
PBANKA_1106100	conserved Plasmodium protein, unknown function
PBANKA_1114500	conserved Plasmodium protein, unknown function
PBANKA_1143200	conserved Plasmodium protein, unknown function
PBANKA_1143300	conserved Plasmodium protein, unknown function
PBANKA_1204000	conserved Plasmodium protein, unknown function
PBANKA_1238900	conserved Plasmodium protein, unknown function
PBANKA_1309800	conserved Plasmodium protein, unknown function
PBANKA_1337500	conserved Plasmodium protein, unknown function
PBANKA_1317600	conserved Plasmodium protein, unknown function
PBANKA_1406000	conserved Plasmodium protein, unknown function
PBANKA_1445900	conserved Plasmodium protein, unknown function
PBANKA_1445700	conserved Plasmodium protein, unknown function
PBANKA_1414800	conserved Plasmodium protein, unknown function
PBANKA_1453000	conserved Plasmodium protein, unknown function
PBANKA_1410100	conserved Plasmodium protein, unknown function
PBANKA_1464000	conserved Plasmodium protein, unknown function
PBANKA_1443600	conserved Plasmodium protein, unknown function
PBANKA_1443700	conserved Plasmodium protein, unknown function
PBANKA_1427600	conserved Plasmodium protein, unknown function
PBANKA_1413500	conserved Plasmodium protein, unknown function
PBANKA_1411500	conserved Plasmodium protein, unknown function
PBANKA_1208100	conserved Plasmodium protein, unknown function
PBANKA_0109800	conserved protein, unknown function
PBANKA_0310600	conserved protein, unknown function
PBANKA_0418100	conserved protein, unknown function
PBANKA_0406900	conserved protein, unknown function
PBANKA_0620200	conserved protein, unknown function
PBANKA_0620800	conserved protein, unknown function
PBANKA_0622800	conserved protein, unknown function
PBANKA_0702400	conserved protein, unknown function
PBANKA_0704800	conserved protein, unknown function
PBANKA_0713600	conserved protein, unknown function
PBANKA_0713200	conserved protein, unknown function
PBANKA_0721000	conserved protein, unknown function
PBANKA_0812200	conserved protein, unknown function
PBANKA_0914000	conserved protein, unknown function
PBANKA_0931100	conserved protein, unknown function
PBANKA_1009600	conserved protein, unknown function
PBANKA_1003500	conserved protein, unknown function
PBANKA_1026300	conserved protein, unknown function
PBANKA_1034500	conserved protein, unknown function
PBANKA_1010400	conserved protein, unknown function
PBANKA_1116800	conserved protein, unknown function
PBANKA_1104500	conserved protein, unknown function
PBANKA_1115000	conserved protein, unknown function
PBANKA_1129400	conserved protein, unknown function
PBANKA_1240100	conserved protein, unknown function
PBANKA_1242900	conserved protein, unknown function
PBANKA_1220400	conserved protein, unknown function
PBANKA_1225500	conserved protein, unknown function
PBANKA_1233700	conserved protein, unknown function
PBANKA_1313500	conserved protein, unknown function
PBANKA_1308700	conserved protein, unknown function
PBANKA_1343500	conserved protein, unknown function
PBANKA_1347000	conserved protein, unknown function
PBANKA_1328800	conserved protein, unknown function
PBANKA_1336600	conserved protein, unknown function
PBANKA_1342700	conserved protein, unknown function
PBANKA_1425900	conserved protein, unknown function
PBANKA_1449700	conserved protein, unknown function
PBANKA_1450900	conserved protein, unknown function
PBANKA_1412000	conserved protein, unknown function
PBANKA_1418600	conserved protein, unknown function
PBANKA_1457900	conserved protein, unknown function
PBANKA_1422900	conserved protein, unknown function
PBANKA_0711200	conserved protein, unknown function
PBANKA_0512900	conserved protein, unknown function
PBANKA_0314100	conserved protein, unknown function
PBANKA_0403900	conserved protein, unknown function
PBANKA_0818500	conserved protein, unknown function
PBANKA_0815400	conserved protein, unknown function
PBANKA_0935600	conserved protein, unknown function
PBANKA_1031800	conserved protein, unknown function
PBANKA_1003700	conserved protein, unknown function
PBANKA_1210500	conserved protein, unknown function
PBANKA_1452900	conserved protein, unknown function
PBANKA_1312600	conserved protein, unknown function
PBANKA_1439000	conserved protein, unknown function
PBANKA_0416500	copper-transporting ATPase
PBANKA_0906600	coproporphyrinogen-III oxidase, putative
PBANKA_1464100	coronin
PBANKA_0821600	CRAL/TRIO domain-containing protein, putative
PBANKA_0704900	crystalloid-specific PH domain-containing protein, putative
PBANKA_1424400	CS domain protein, putative
PBANKA_0833800	CSTF domain-containing protein, putative
PBANKA_1345500	CTLH domain-containing protein, putative
PBANKA_1135700	CUGBP Elav-like family member 1, putative
PBANKA_1216600	cyclic amine resistance locus protein, putative
PBANKA_0614300	cysteine desulfurase
PBANKA_0211300	cysteine desulfurase, putative
PBANKA_1025400	cysteine protease ATG4, putative
PBANKA_0812400	cysteine repeat modular protein 1
PBANKA_0615900	cysteine repeat modular protein 2
PBANKA_0606700	cysteine repeat modular protein 3
PBANKA_1300800	cysteine repeat modular protein 4
PBANKA_0819100	cytochrome b5, putative
PBANKA_0805200	cytoskeleton associated protein, putative
PBANKA_0607800	cytosolic iron-sulfur protein assembly protein 1, putative
PBANKA_0612800	DEAD box ATP-dependent RNA helicase, putative
PBANKA_0312700	DEAD/DEAH box helicase, putative
PBANKA_1113300	deoxyribodipyrimidine photo-lyase, putative
PBANKA_1141900	DIP13 homolog, putative
PBANKA_0931300	dipeptidyl aminopeptidase 1, putative
PBANKA_1002400	dipeptidyl aminopeptidase 3, putative
PBANKA_1437400	diphthine--ammonia ligase, putative
PBANKA_1022200	DIX domain-containing protein, putative
PBANKA_0211400	DNA (cytosine-5)-methyltransferase, putative
PBANKA_1438200	DNA gyrase subunit A, putative
PBANKA_1223500	DNA helicase PSH3, putative
PBANKA_1402600	DNA ligase I, putative
PBANKA_0210400	DNA mismatch repair protein PMS1, putative
PBANKA_1301900	DNA repair metallo-beta-lactamase protein, putative
PBANKA_0104600	DNA repair protein RAD50, putative
PBANKA_1349400	DNA replication complex GINS protein, putative
PBANKA_0401900	DNA-directed RNA polymerases I, II, and III subunit RPABC2, putative
PBANKA_1119900	DnaJ protein, putative
PBANKA_1422100	drug/metabolite transporter DMT1, putative
PBANKA_0712500	dynactin subunit 6, putative
PBANKA_1329200	dynein beta chain, putative
PBANKA_0214000	dynein heavy chain, putative
PBANKA_0708100	dynein light chain 1
PBANKA_1429400	dynein light chain 1, putative
PBANKA_1315000	E3 SUMO-protein ligase NSE2, putative
PBANKA_1202600	E3 ubiquitin-protein ligase, putative
PBANKA_0802300	E3 ubiquitin-protein ligase, putative
PBANKA_0201600	early transcribed membrane protein
PBANKA_0501200	early transcribed membrane protein
PBANKA_0714400	EF-hand calcium-binding domain-containing protein, putative
PBANKA_1122200	EGF-like membrane protein, putative
PBANKA_1111300	EKC/KEOPS complex subunit CGI121, putative
PBANKA_1133300	elongation factor 1-alpha
PBANKA_1133400	elongation factor 1-alpha
PBANKA_0936000	endonuclease/exonuclease/phosphatase family protein, putative
PBANKA_1437300	endoplasmin, putative
PBANKA_0520600	enhancer of rudimentary homolog, putative
PBANKA_1214300	enolase, putative
PBANKA_1130200	ER lumen protein retaining receptor, putative
PBANKA_1426300	ER membrane protein complex subunit 1, putative
PBANKA_0801200	erythrocyte membrane-associated antigen, putative
PBANKA_0523100	eukaryotic initiation factor 4A-III, putative
PBANKA_1428700	eukaryotic translation initiation factor 3 subunit A, putative
PBANKA_0622500	exonuclease I, putative
PBANKA_1351100	exoribonuclease, putative
PBANKA_1313400	exosome complex exonuclease RRP6, putative
PBANKA_1334300	exported protein 2
PBANKA_0811300	exportin-7, putative
PBANKA_1232400	F-actin-capping protein subunit beta
PBANKA_0943500	FeS cluster assembly protein SufD
PBANKA_0504300	flagellar outer arm dynein-associated protein, putative
PBANKA_1006100	flap endonuclease 1, putative
PBANKA_1234500	FoP domain-containing protein, putative
PBANKA_0414400	formate-nitrite transporter, putative
PBANKA_0830400	G2 protein
PBANKA_1312700	gamete egress and sporozoite traversal protein
PBANKA_1225400	gamete release protein
PBANKA_1123800	GAS8-like protein, putative
PBANKA_1212400	GDP-L-fucose synthase, putative
PBANKA_1306400	geranylgeranyl transferase type-2 subunit alpha, putative
PBANKA_0815800	GINS complex subunit Psf3, putative
PBANKA_1338900	glideosome associated protein with multiple membrane spans 1, putative
PBANKA_0523900	glideosome associated protein with multiple membrane spans 2, putative
PBANKA_1035400	glideosome associated protein with multiple membrane spans 3, putative
PBANKA_1137800	glideosome-associated connector
PBANKA_1115300	glideosome-associated protein 40, putative
PBANKA_1437600	glideosome-associated protein 45, putative
PBANKA_0819000	glideosome-associated protein 50, putative
PBANKA_1457300	glucose inhibited division protein a homologue, putative
PBANKA_1317500	glucose-6-phosphate dehydrogenase-6-phosphogluconolactonase, putative
PBANKA_1008800	glucose-6-phosphate isomerase, putative
PBANKA_0823500	glutamine synthetase, putative
PBANKA_1310700	glutaminyl-peptide cyclotransferase, putative
PBANKA_1219700	glutaredoxin-like protein
PBANKA_1326400	glyceraldehyde-3-phosphate dehydrogenase
PBANKA_1364300	glycerol kinase, putative
PBANKA_1431900	glycerol-3-phosphate dehydrogenase [NAD(+)], putative
PBANKA_1035900	glycerophosphodiester phosphodiesterase, putative
PBANKA_0501600	golgi re-assembly stacking protein, putative
PBANKA_1037100	GTPase-activating protein, putative
PBANKA_0930300	GTP-binding nuclear protein RAN/TC4, putative
PBANKA_0716700	GTP-binding protein, putative
PBANKA_1113100	GTP-binding protein, putative
PBANKA_1441000	haloacid dehalogenase-like hydrolase, putative
PBANKA_0711900	heat shock protein 70
PBANKA_0805700	heat shock protein 90, putative
PBANKA_1126800	HECT-domain (ubiquitin-transferase), putative
PBANKA_1016000	heme/steroid binding domain containing protein, putative
PBANKA_0302500	hexose transporter
PBANKA_0601900	high mobility group protein B1, putative
PBANKA_0604500	high mobility group protein B3, putative
PBANKA_0416000	high molecular weight rhoptry protein 3, putative
PBANKA_0611900	histidine triad protein, putative
PBANKA_0834800	histidine--tRNA ligase, putative
PBANKA_0826500	histone deacetylase 1, putative
PBANKA_1117000	histone H2A, putative
PBANKA_1217600	histone H2A.Z, putative
PBANKA_1420600	histone H2B variant, putative
PBANKA_0941800	histone H2B, putative
PBANKA_1117100	histone H3 variant, putative
PBANKA_0108800	histone H3, putative
PBANKA_0941900	histone H4, putative
PBANKA_1012100	HP12 protein homolog, putative
PBANKA_0411700	HSP20-like chaperone, putative
PBANKA_1312400	HSP20-like chaperone, putative
PBANKA_1452000	hydrolase, putative
PBANKA_1210800	hypoxanthine-guanine phosphoribosyltransferase, putative
PBANKA_0214500	IMP1-like protein, putative
PBANKA_1204200	IMP1-like protein, putative
PBANKA_0813000	inhibitor of cysteine proteases
PBANKA_0402600	inner membrane complex protein 1a
PBANKA_1202000	inner membrane complex protein 1c
PBANKA_0402700	inner membrane complex protein 1e
PBANKA_1364400	inner membrane complex protein 1f, putative
PBANKA_1240600	inner membrane complex protein 1g, putative
PBANKA_1436600	inner membrane complex protein 1h
PBANKA_1120400	inner membrane complex protein 1j, putative
PBANKA_1354900	inner membrane complex protein 1k, putative
PBANKA_1025700	inner membrane complex protein 1l, putative
PBANKA_0513000	inner membrane complex protein 1m, putative
PBANKA_1311300	inner membrane complex protein, putative
PBANKA_1209400	inner membrane complex sub-compartment protein 1
PBANKA_1324300	inner membrane complex sub-compartment protein 3
PBANKA_1013000	inner membrane complex suture component, putative
PBANKA_1354600	inner membrane complex suture component, putative
PBANKA_1449800	inorganic pyrophosphatase, putative
PBANKA_0414100	inorganic pyrophosphatase, putative
PBANKA_1114400	inositol polyphosphate multikinase, putative
PBANKA_1429300	integral membrane protein GPR180, putative
PBANKA_1318200	iron sulfur cluster assembly protein, putative
PBANKA_0938900	IWS1-like protein, putative
PBANKA_1425100	karyopherin alpha, putative
PBANKA_1331400	kelch domain-containing protein, putative
PBANKA_1429200	kelch domain-containing protein, putative
PBANKA_0506800	kelch protein K10, putative
PBANKA_1458300	kinesin-13, putative
PBANKA_0622400	kinesin-19, putative
PBANKA_0807700	kinesin-5, putative
PBANKA_0609500	kinesin-7, putative
PBANKA_0202700	kinesin-8, putative
PBANKA_0204500	LCCL domain-containing protein, putative
PBANKA_0617000	LEM3/CDC50 family protein, putative
PBANKA_0605800	LIMP protein
PBANKA_1017500	lipase, putative
PBANKA_1024600	liver specific protein 1
PBANKA_1340100	L-lactate dehydrogenase
PBANKA_1117600	LMBR1 domain-containing protein, putative
PBANKA_1107800	longevity-assurance (LAG1) protein, putative
PBANKA_0602400	major facilitator superfamily domain-containing protein, putative
PBANKA_0817000	major facilitator superfamily domain-containing protein, putative
PBANKA_0820400	major facilitator superfamily domain-containing protein, putative
PBANKA_1231300	major facilitator superfamily domain-containing protein, putative
PBANKA_0815700	major facilitator superfamily-related transporter, putative
PBANKA_0918300	major facilitator superfamily-related transporter, putative
PBANKA_1117700	malate dehydrogenase, putative
PBANKA_1432200	male development gene 1
PBANKA_1022300	mannose-1-phosphate guanyltransferase, putative
PBANKA_0901300	membrane associated erythrocyte binding-like protein
PBANKA_0831000	merozoite surface protein 1
PBANKA_1212500	merozoite surface protein MSA180, putative
PBANKA_0815300	met-10+ like protein, putative
PBANKA_1131400	metacaspase-1
PBANKA_0108000	mitochondrial cardiolipin synthase, putative
PBANKA_1455000	mitochondrial carrier protein, putative
PBANKA_1426400	mitochondrial carrier protein, putative
PBANKA_1113200	mitochondrial import inner membrane translocase subunit TIM16, putative
PBANKA_1305600	mitochondrial inner membrane protease ATP23, putative
PBANKA_0702300	mitochondrial inner membrane protein OXA1, putative
PBANKA_1352900	mitochondrial ribosomal protein L49 precursor, putative
PBANKA_0616000	mitochondrial ribosomal protein S8 precursor, putative
PBANKA_0911600	mitochondrial ribosomal protein S9 precursor, putative
PBANKA_1013300	mitogen-activated protein kinase 1
PBANKA_1226900	mitogen-activated protein kinase organizer 1, putative
PBANKA_0720900	MOLO1 domain-containing protein, putative
PBANKA_0827200	monocarboxylate transporter, putative
PBANKA_0719200	mRNA-binding protein PUF2
PBANKA_1311700	multidrug resistance protein 2, putative
PBANKA_1355700	myosin A
PBANKA_1459500	myosin A tail domain interacting protein MTIP, putative
PBANKA_0501800	myosin essential light chain ELC, putative
PBANKA_1444500	myosin J, putative
PBANKA_0611800	N-acetyltransferase, GNAT family, putative
PBANKA_1026200	NADP-specific glutamate dehydrogenase, putative
PBANKA_1457400	N-alpha-acetyltransferase 15, NatA auxiliary subunit, putative
PBANKA_1342800	nicotinamide/nicotinic acid mononucleotide adenylyltransferase, putative
PBANKA_0831700	NifU-like protein, putative
PBANKA_1240700	NIMA related kinase 2
PBANKA_1232800	NOSIP domain-containing protein, putative
PBANKA_1350600	nuclear movement protein, putative
PBANKA_1243400	nucleolar preribosomal GTPase, putative
PBANKA_1310200	nucleoporin NUP313
PBANKA_1218100	oocyst capsule protein Cap380
PBANKA_0902500	oocyst rupture protein 1
PBANKA_1303400	oocyst rupture protein 2
PBANKA_0107400	ornithine aminotransferase, putative
PBANKA_1451200	p25-alpha family protein, putative
PBANKA_0312600	palmitoyltransferase DHHC11, putative
PBANKA_1420900	palmitoyltransferase DHHC4, putative
PBANKA_1022600	pantothenate kinase 1, putative
PBANKA_0303900	pantothenate transporter
PBANKA_0919100	parasitophorous vacuolar protein 1
PBANKA_1350500	parasitophorous vacuolar protein 3
PBANKA_0826700	parasitophorous vacuolar protein 5
PBANKA_0926500	peptidase M16, putative
PBANKA_1217000	peptidase, putative
PBANKA_1362500	peptidase, putative
PBANKA_1460400	peptidyl-prolyl cis-trans isomerase FKBP35, putative
PBANKA_0932200	peptidyl-prolyl cis-trans isomerase, putative
PBANKA_1006300	perforin-like protein 1
PBANKA_1432400	perforin-like protein 2
PBANKA_0511400	peroxiredoxin, putative
PBANKA_0506100	PHAX domain-containing protein, putative
PBANKA_0408300	phd finger protein, putative
PBANKA_1013900	PhIL1 interacting protein PIP3, putative
PBANKA_1231200	phosducin-like protein 1, putative
PBANKA_0203750	phosphatidate cytidylyltransferase, putative
PBANKA_0516200	phosphatidylinositol N-acetylglucosaminyltransferase subunit A, putative
PBANKA_1128700	phosphatidylinositol/phosphatidylcholine transfer protein, putative
PBANKA_0823400	phosphoglycerate kinase, putative
PBANKA_1421300	phosphoglycolate phosphatase
PBANKA_1128100	phospholipase
PBANKA_1423100	phospholipase DDHD1, putative
PBANKA_0506900	phospholipid scramblase, putative
PBANKA_0501700	phosphomannomutase, putative
PBANKA_0204600	photosensitized INA-labeled protein PHIL1
PBANKA_1208500	PI31 domain-containing protein, putative
PBANKA_1014500	plasmepsin IX, putative
PBANKA_1329100	plasmepsin VIII
PBANKA_1222500	plasmepsin X, putative
PBANKA_0201500	Plasmodium exported protein, unknown function
PBANKA_0214700	Plasmodium exported protein, unknown function
PBANKA_0316100	Plasmodium exported protein, unknown function
PBANKA_1319600	polyprenol reductase, putative
PBANKA_0610300	polyubiquitin, putative
PBANKA_0820100	PPPDE peptidase, putative
PBANKA_1025800	prefoldin subunit 2, putative
PBANKA_0315400	pre-mRNA-processing protein 45, putative
PBANKA_1220300	prodrug activation and resistance esterase, putative
PBANKA_0833000	profilin
PBANKA_1441400	proliferating cell nuclear antigen 2
PBANKA_0211500	proteasome subunit alpha type-5, putative
PBANKA_1232900	protein AMR2, putative
PBANKA_0820300	protein disulfide isomerase, putative
PBANKA_0622100	protein kinase, putative
PBANKA_1103200	protein kinase, putative
PBANKA_1217100	protein kinase, putative
PBANKA_0832900	protein MAM3, putative
PBANKA_0619600	protein pelota homolog, putative
PBANKA_1329500	protein phosphatase containing kelch-like domains
PBANKA_0515500	protein phosphatase inhibitor 3, putative
PBANKA_1007700	protein phosphatase PPM1
PBANKA_0607400	protein phosphatase PPM11, putative
PBANKA_1318700	protein phosphatase PPM3
PBANKA_1462200	protein phosphatase PPM4
PBANKA_1427200	protein phosphatase PPM5
PBANKA_0311000	protein transport protein SEC31, putative
PBANKA_0710300	protein transport protein YIF1, putative
PBANKA_1400800	protein UIS3
PBANKA_0315900	pseudouridine synthase, putative
PBANKA_0832200	PUB domain-containing protein, putative
PBANKA_1310100	pyruvate dehydrogenase E1 component subunit beta, putative
PBANKA_0615100	queuine tRNA-ribosyltransferase, putative
PBANKA_0621500	Rab GTPase activator and protein kinase, putative
PBANKA_0716300	Rab5-interacting protein, putative
PBANKA_1460000	rac-beta serine/threonine protein kinase, putative
PBANKA_1434900	raf kinase inhibitor, putative
PBANKA_1354100	ras-related protein Rab-11B, putative
PBANKA_1132900	regulator of chromosome condensation, putative
PBANKA_0301000	repetitive organellar protein, putative
PBANKA_0316000	replication factor C subunit 1, putative
PBANKA_1139900	reticulon-like protein, putative
PBANKA_0605000	rhodanese like protein, putative
PBANKA_0933500	rhomboid protease ROM1
PBANKA_1106500	rhomboid protease ROM4
PBANKA_1210600	rhoptry associated adhesin, putative
PBANKA_1327100	rhoptry neck protein 11
PBANKA_0501400	rhoptry neck protein 12
PBANKA_1315700	rhoptry neck protein 2
PBANKA_1464900	rhoptry neck protein 3, putative
PBANKA_0932000	rhoptry neck protein 4
PBANKA_0713100	rhoptry neck protein 5, putative
PBANKA_0111600	rhoptry protein ROP14, putative
PBANKA_0619700	rhoptry-associated leucine zipper-like protein 1, putative
PBANKA_0804500	rhoptry-associated membrane antigen, putative
PBANKA_1032100	rhoptry-associated protein 1
PBANKA_1101400	rhoptry-associated protein 2/3
PBANKA_0816200	ribonuclease H2 subunit C, putative
PBANKA_1208400	ribosomal protein L43, mitochondrial, putative
PBANKA_0805100	ribosomal protein S8e, putative
PBANKA_1026900	ribosomal RNA small subunit methyltransferase A1, putative
PBANKA_1031600	ribosome maturation protein SBDS, putative
PBANKA_1205500	RING zinc finger protein, putative
PBANKA_0916300	RNA-binding protein, putative
PBANKA_1409200	RNA-binding protein, putative
PBANKA_0717900	RNA-binding protein, putative
PBANKA_0606000	RNA-binding protein, putative
PBANKA_0310800	RTR1 domain-containing protein, putative
PBANKA_0516900	S-adenosylmethionine decarboxylase/ornithine decarboxylase, putative
PBANKA_0823100	S-adenosylmethionine synthetase, putative
PBANKA_0519000	S-antigen, putative
PBANKA_0813500	SAP domain-containing protein, putative
PBANKA_1414900	SAS6-like protein
PBANKA_1113400	secreted ookinete protein
PBANKA_0619200	secreted ookinete protein, putative
PBANKA_1129000	secreted ookinete protein, putative
PBANKA_1353400	secreted ookinete protein, putative
PBANKA_0309500	secreted protein with altered thrombospondin repeat domain, putative
PBANKA_0301900	Sel1 repeat-containing protein, putative
PBANKA_0832000	selenoprotein, putative
PBANKA_0931900	serine esterase, putative
PBANKA_1027000	serine palmitoyltransferase, putative
PBANKA_0304700	serine repeat antigen 5
PBANKA_1309200	serine/threonine kinase-1, putative
PBANKA_1225000	serine/threonine protein kinase, FIKK family
PBANKA_0802200	serine/threonine protein kinase, putative
PBANKA_0901100	serine/threonine protein kinase, putative
PBANKA_1305200	serine/threonine protein kinase, putative
PBANKA_0311400	serine/threonine protein kinase, putative
PBANKA_1460500	serine/threonine protein kinase, putative
PBANKA_1133100	serine/threonine protein kinase, putative
PBANKA_1020100	serine/threonine protein phosphatase 7
PBANKA_0502500	serine/threonine protein phosphatase 8
PBANKA_1328000	serine/threonine protein phosphatase UIS2
PBANKA_0917100	serpentine receptor, putative
PBANKA_0811200	SET domain protein, putative
PBANKA_1128500	SET domain protein, putative
PBANKA_1107700	SET domain protein, putative
PBANKA_0604700	shewanella-like protein phosphatase 2, putative
PBANKA_1308500	shikimate dehydrogenase, putative
PBANKA_1346200	signal peptidase complex catalytic subunit SEC11, putative
PBANKA_1142500	signal recognition particle receptor subunit alpha, putative
PBANKA_1108400	single-stranded DNA-binding protein, putative
PBANKA_0718800	small GTP-binding protein sar1, putative
PBANKA_0714300	small heat shock protein HSP20
PBANKA_1312300	SNARE protein, putative
PBANKA_1339900	SNARE protein, putative
PBANKA_1354300	sodium-dependent phosphate transporter, putative
PBANKA_0928800	splicing factor U2AF small subunit, putative
PBANKA_1006200	sporozoite invasion-associated protein 1
PBANKA_1355600	sporozoite protein essential for cell traversal
PBANKA_1425200	sporozoite surface protein 3, putative
PBANKA_0910900	sporozoite surface protein essential for liver stage development
PBANKA_1212700	SPRY domain-containing protein, putative
PBANKA_0810700	subpellicular microtubule protein 1, putative
PBANKA_1445000	subpellicular microtubule protein 2, putative
PBANKA_1013200	succinyl-CoA ligase [ADP-forming] subunit beta, putative
PBANKA_1455400	sulfhydryl oxidase, putative
PBANKA_1422700	superoxide dismutase [Fe], putative
PBANKA_1022500	surface protein P113
PBANKA_1013400	surface-related antigen SRA, putative
PBANKA_0942800	syntaxin, putative
PBANKA_0112000	syntaxin-binding protein, putative
PBANKA_0604400	targeted glyoxalase II, putative
PBANKA_0602300	TBCC domain-containing protein, putative
PBANKA_0310900	T-complex protein 1 subunit theta, putative
PBANKA_0607700	telomere repeat-binding zinc finger protein, putative
PBANKA_0604300	tetratricopeptide repeat protein, putative
PBANKA_0834900	TFIIH basal transcription factor complex helicase XPD subunit, putative
PBANKA_1320900	thioredoxin 1, putative
PBANKA_1358000	thioredoxin 2
PBANKA_0817100	thioredoxin 3, putative
PBANKA_0820200	thioredoxin-like protein 1, putative
PBANKA_1349800	thrombospondin-related anonymous protein
PBANKA_1433600	thrombospondin-related apical membrane protein
PBANKA_0707900	thrombospondin-related protein 1
PBANKA_0209100	thrombospondin-related sporozoite protein
PBANKA_1129600	TPH domain-containing protein, putative
PBANKA_1037000	trafficking protein particle complex subunit 1, putative
PBANKA_1106400	transcription factor 25, putative
PBANKA_1236900	transcription initiation factor TFIID subunit 10, putative
PBANKA_1015900	transcription initiation TFIID-like, putative
PBANKA_1343800	transcriptional regulatory protein sir2a
PBANKA_1456900	translation initiation factor SUI1, putative
PBANKA_1116000	TRAP-like protein
PBANKA_1306500	TRAP-like protein
PBANKA_0601500	trimethylguanosine synthase, putative
PBANKA_1107900	triose phosphate transporter
PBANKA_1303800	triosephosphate isomerase, putative
PBANKA_0502800	tRNA wybutosine-synthesizing protein, putative
PBANKA_0623100	tryptophan-rich protein
PBANKA_1206900	tubulin beta chain, putative
PBANKA_1208000	tubulin--tyrosine ligase, putative
PBANKA_0901900	tubulin--tyrosine ligase, putative
PBANKA_0927000	tyrosine kinase-like protein, putative
PBANKA_1222800	tyrosine--tRNA ligase, putative
PBANKA_0712000	U3 small nucleolar ribonucleoprotein protein IMP4, putative
PBANKA_1364900	U3 small nucleolar RNA-associated protein 15, putative
PBANKA_0620100	U3 small nucleolar RNA-associated protein 7, putative
PBANKA_0707800	U5 small nuclear ribonucleoprotein 40 kDa protein, putative
PBANKA_0210600	ubiquitin carboxyl-terminal hydrolase, putative
PBANKA_1028000	ubiquitin carboxyl-terminal hydrolase, putative
PBANKA_0934200	ubiquitin domain-containing protein DSK2, putative
PBANKA_1024700	ubiquitin fusion degradation protein 1, putative
PBANKA_1141700	ubiquitin-60S ribosomal protein L40, putative
PBANKA_0105000	ubiquitin-conjugating enzyme E2 PEX4, putative
PBANKA_0517700	ubiquitin-conjugating enzyme E2, putative
PBANKA_1132600	ubiquitin-conjugating enzyme E2, putative
PBANKA_0602800	ubiquitin-conjugating enzyme E2, putative
PBANKA_0928700	ubiquitin-protein ligase, putative
PBANKA_0911300	UVB-resistance protein UVR8 homologue, putative
PBANKA_0937100	vacuolar protein sorting-associated protein 35, putative
PBANKA_0715000	vacuolar protein sorting-associated protein 9, putative
PBANKA_1456800	vacuolar-sorting protein SNF7, putative
PBANKA_1234000	V-type proton ATPase 16 kDa proteolipid subunit, putative
PBANKA_1223800	V-type proton ATPase subunit a, putative
PBANKA_1355000	V-type proton ATPase subunit D, putative
PBANKA_1405100	V-type proton ATPase subunit H, putative
PBANKA_1233400	WD repeat-containing protein 26, putative
PBANKA_1216700	WD repeat-containing protein, putative
PBANKA_1016500	WW domain-binding protein 11, putative
PBANKA_0826400	zinc binding protein (Yippee), putative
PBANKA_1413900	zinc finger (CCCH type) protein, putative
PBANKA_1206800	zinc finger (CCCH type) protein, putative
PBANKA_0413600	zinc finger protein, putative
PBANKA_0607300	zinc finger protein, putative
PBANKA_0712700	zinc finger protein, putative
PBANKA_1232700	zinc finger protein, putative
PBANKA_1331700	zinc finger protein, putative
PBANKA_1134900	zinc finger protein, putative
PBANKA_1206300	zinc finger protein, putative
PBANKA_0209700	zinc-carboxypeptidase, putative
PBANKA_0506500	ZIP domain-containing protein
