# Supplementary material for: Targetome Analysis of Malaria Sporozoite Transcription Factor AP2-Sp Reveals Its Role as a Master Regulator
Source: mBio. 2023 Jan 9;14(1):e02516-22. doi: 10.1128/mbio.02516-22 (PMC9973277; doi:10.1128/mbio.02516-22)
Supplement: TABLE S3 [file mbio.02516-22-s0003.xlsx]

## Sheet: Table_S3A
Gene ID	Functional annotation
PBANKA_1138100	14-3-3 protein, putative
PBANKA_0403100	1-cys-glutaredoxin-like protein-1, putative
PBANKA_1222900	26S proteasome regulatory subunit RPN10, putative
PBANKA_1125100	3-oxoacyl-acyl-carrier protein synthase, putative
PBANKA_0922100	40S ribosomal protein S18, putative
PBANKA_0510900	40S ribosomal protein S2, putative
PBANKA_0315600	40S ribosomal protein S30, putative
PBANKA_0819200	50S ribosomal protein L3, apicoplast, putative
PBANKA_1028400	60S ribosomal protein L10, putative
PBANKA_1231800	60S ribosomal protein L12, putative
PBANKA_1202400	60S ribosomal protein L13, putative
PBANKA_0717800	60S ribosomal protein L15, putative
PBANKA_1338600	60S ribosomal protein L23, putative
PBANKA_0410600	60S ribosomal protein L26, putative
PBANKA_1221200	60S ribosomal protein L34, putative
PBANKA_0307000	60S ribosomal protein L37ae, putative
PBANKA_0110000	60S ribosomal protein L39, putative
PBANKA_0111100	6-cysteine protein
PBANKA_0808100	6-cysteine protein
PBANKA_1107600	6-cysteine protein
PBANKA_1002100	6-cysteine protein P36
PBANKA_1002600	6-cysteine protein P41, putative
PBANKA_1002200	6-cysteine protein P52
PBANKA_1226700	AAA family ATPase, putative
PBANKA_1144100	ABC transporter E family member 1, putative
PBANKA_1018100	ABC transporter G family member 2, putative
PBANKA_1355200	aconitate hydratase, putative
PBANKA_1459300	actin I
PBANKA_1103100	actin-depolymerizing factor 1
PBANKA_0212300	actin-like protein, putative
PBANKA_0716600	acylated pleckstrin-homology domain-containing protein, putative
PBANKA_0311800	acyl-CoA synthetase, putative
PBANKA_0929100	acyl-CoA-binding protein, putative
PBANKA_1014800	ADP-dependent DNA helicase RecQ, putative
PBANKA_1457800	ADP-ribosylation factor GTPase-activating protein, putative
PBANKA_0821400	ADP-ribosylation factor, putative
PBANKA_0813400	alkaline phosphatase, putative
PBANKA_0417700	alpha tubulin 1
PBANKA_0913900	alpha/beta hydrolase, putative
PBANKA_1108600	alpha-soluble NSF attachment protein, putative
PBANKA_0915900	amino acid transporter, putative
PBANKA_1125900	ankyrin-repeat protein, putative
PBANKA_0314000	AP-2 complex subunit sigma, putative
PBANKA_1205900	AP2 domain transcription factor AP2-I, putative
PBANKA_0905900	AP2 domain transcription factor AP2-O
PBANKA_1015500	AP2 domain transcription factor AP2-O3
PBANKA_1363700	AP2 domain transcription factor AP2-O4
PBANKA_1001800	AP2 domain transcription factor AP2-SP2
PBANKA_0521700	AP2 domain transcription factor, putative
PBANKA_0111800	AP-3 complex subunit beta, putative
PBANKA_0523800	apical asparagine-rich protein AARP, putative
PBANKA_0915000	apical membrane antigen 1
PBANKA_1111200	apical rhoptry neck protein, putative
PBANKA_1003600	apical sushi protein, putative
PBANKA_1344700	apicoplast calcium binding protein 1, putative
PBANKA_0904300	apicoplast import protein Tic20, putative
PBANKA_0833400	apicoplast ribosomal protein S6, putative
PBANKA_0915600	aquaglyceroporin
PBANKA_1434200	arginine--tRNA ligase, putative
PBANKA_1009100	ataxin-2 like protein, putative
PBANKA_1027800	ATP-dependent protease, putative
PBANKA_1236300	ATP-dependent RNA helicase DDX1, putative
PBANKA_1242500	ATP-dependent RNA helicase DDX41, putative
PBANKA_1216900	ATP-dependent RNA helicase DDX42, putative
PBANKA_0928500	ATP-dependent zinc metalloprotease FTSH, putative
PBANKA_1028200	atypical protein kinase, ABC-1 family, putative
PBANKA_0921700	autophagy-related protein 23, putative
PBANKA_0415700	autophagy-related protein 3, putative
PBANKA_1137000	bergheilysin
PBANKA_0719300	bifunctional dihydrofolate reductase-thymidylate synthase, putative
PBANKA_1439100	BRO1 domain-containing protein, putative
PBANKA_1453200	BTB/POZ domain-containing protein, putative
PBANKA_0942000	calcium/calmodulin-dependent protein kinase, putative
PBANKA_0314200	calcium-dependent protein kinase 1
PBANKA_0615200	calcium-dependent protein kinase 4
PBANKA_1010600	calmodulin, putative
PBANKA_0909000	carbonic anhydrase, putative
PBANKA_1204300	CCR4-NOT transcription complex subunit 5, putative
PBANKA_0718700	CDGSH iron-sulfur domain-containing protein, putative
PBANKA_1111900	CDK-activating kinase assembly factor MAT1, putative
PBANKA_1356300	CDT1-like protein, putative
PBANKA_1432300	cell traversal protein for ookinetes and sporozoites
PBANKA_1447200	CG2-related protein, putative
PBANKA_0607900	cGMP-specific 3',5'-cyclic phosphodiesterase alpha, putative
PBANKA_0403200	circumsporozoite (CS) protein
PBANKA_0506700	citrate synthase, mitochondrial, putative
PBANKA_1312800	CLASP domain-containing protein, putative
PBANKA_0514200	claudin-like apicomplexan microneme protein, putative
PBANKA_0903900	coatomer subunit gamma, putative
PBANKA_0403300	conserved Plasmodium membrane protein, unknown function
PBANKA_1239000	conserved Plasmodium membrane protein, unknown function
PBANKA_0403800	conserved Plasmodium membrane protein, unknown function
PBANKA_0107500	conserved Plasmodium protein, unknown function
PBANKA_0111400	conserved Plasmodium protein, unknown function
PBANKA_0108100	conserved Plasmodium protein, unknown function
PBANKA_0111900	conserved Plasmodium protein, unknown function
PBANKA_0104500	conserved Plasmodium protein, unknown function
PBANKA_0208200	conserved Plasmodium protein, unknown function
PBANKA_0212200	conserved Plasmodium protein, unknown function
PBANKA_0206700	conserved Plasmodium protein, unknown function
PBANKA_0305500	conserved Plasmodium protein, unknown function
PBANKA_0305800	conserved Plasmodium protein, unknown function
PBANKA_0305900	conserved Plasmodium protein, unknown function
PBANKA_0313200	conserved Plasmodium protein, unknown function
PBANKA_0307900	conserved Plasmodium protein, unknown function
PBANKA_0307800	conserved Plasmodium protein, unknown function
PBANKA_0306600	conserved Plasmodium protein, unknown function
PBANKA_0411600	conserved Plasmodium protein, unknown function
PBANKA_0408900	conserved Plasmodium protein, unknown function
PBANKA_0412200	conserved Plasmodium protein, unknown function
PBANKA_0404500	conserved Plasmodium protein, unknown function
PBANKA_0413700	conserved Plasmodium protein, unknown function
PBANKA_0403700	conserved Plasmodium protein, unknown function
PBANKA_0515400	conserved Plasmodium protein, unknown function
PBANKA_0519500	conserved Plasmodium protein, unknown function
PBANKA_0523000	conserved Plasmodium protein, unknown function
PBANKA_0502900	conserved Plasmodium protein, unknown function
PBANKA_0503400	conserved Plasmodium protein, unknown function
PBANKA_0503800	conserved Plasmodium protein, unknown function
PBANKA_0505300	conserved Plasmodium protein, unknown function
PBANKA_0522100	conserved Plasmodium protein, unknown function
PBANKA_0522200	conserved Plasmodium protein, unknown function
PBANKA_0508000	conserved Plasmodium protein, unknown function
PBANKA_0513700	conserved Plasmodium protein, unknown function
PBANKA_0509600	conserved Plasmodium protein, unknown function
PBANKA_0510700	conserved Plasmodium protein, unknown function
PBANKA_0507200	conserved Plasmodium protein, unknown function
PBANKA_0622600	conserved Plasmodium protein, unknown function
PBANKA_0614800	conserved Plasmodium protein, unknown function
PBANKA_0604900	conserved Plasmodium protein, unknown function
PBANKA_0602900	conserved Plasmodium protein, unknown function
PBANKA_0614900	conserved Plasmodium protein, unknown function
PBANKA_0622900	conserved Plasmodium protein, unknown function
PBANKA_0616200	conserved Plasmodium protein, unknown function
PBANKA_0612200	conserved Plasmodium protein, unknown function
PBANKA_0605900	conserved Plasmodium protein, unknown function
PBANKA_0611500	conserved Plasmodium protein, unknown function
PBANKA_0612400	conserved Plasmodium protein, unknown function
PBANKA_0714500	conserved Plasmodium protein, unknown function
PBANKA_0709900	conserved Plasmodium protein, unknown function
PBANKA_0716800	conserved Plasmodium protein, unknown function
PBANKA_0713000	conserved Plasmodium protein, unknown function
PBANKA_0716400	conserved Plasmodium protein, unknown function
PBANKA_0720500	conserved Plasmodium protein, unknown function
PBANKA_0805300	conserved Plasmodium protein, unknown function
PBANKA_0806700	conserved Plasmodium protein, unknown function
PBANKA_0802000	conserved Plasmodium protein, unknown function
PBANKA_0815100	conserved Plasmodium protein, unknown function
PBANKA_0808380	conserved Plasmodium protein, unknown function
PBANKA_0835400	conserved Plasmodium protein, unknown function
PBANKA_0817300	conserved Plasmodium protein, unknown function
PBANKA_0834700	conserved Plasmodium protein, unknown function
PBANKA_0825300	conserved Plasmodium protein, unknown function
PBANKA_0832100	conserved Plasmodium protein, unknown function
PBANKA_0814800	conserved Plasmodium protein, unknown function
PBANKA_0825900	conserved Plasmodium protein, unknown function
PBANKA_0834200	conserved Plasmodium protein, unknown function
PBANKA_0904200	conserved Plasmodium protein, unknown function
PBANKA_0908400	conserved Plasmodium protein, unknown function
PBANKA_0939300	conserved Plasmodium protein, unknown function
PBANKA_0916650	conserved Plasmodium protein, unknown function
PBANKA_0937300	conserved Plasmodium protein, unknown function
PBANKA_0930600	conserved Plasmodium protein, unknown function
PBANKA_0906700	conserved Plasmodium protein, unknown function
PBANKA_0906800	conserved Plasmodium protein, unknown function
PBANKA_0916500	conserved Plasmodium protein, unknown function
PBANKA_0916700	conserved Plasmodium protein, unknown function
PBANKA_0938800	conserved Plasmodium protein, unknown function
PBANKA_0912400	conserved Plasmodium protein, unknown function
PBANKA_0909400	conserved Plasmodium protein, unknown function
PBANKA_0925600	conserved Plasmodium protein, unknown function
PBANKA_0915400	conserved Plasmodium protein, unknown function
PBANKA_0934700	conserved Plasmodium protein, unknown function
PBANKA_0906100	conserved Plasmodium protein, unknown function
PBANKA_0904000	conserved Plasmodium protein, unknown function
PBANKA_0941000	conserved Plasmodium protein, unknown function
PBANKA_0908600	conserved Plasmodium protein, unknown function
PBANKA_0918900	conserved Plasmodium protein, unknown function
PBANKA_0921200	conserved Plasmodium protein, unknown function
PBANKA_0928000	conserved Plasmodium protein, unknown function
PBANKA_1032000	conserved Plasmodium protein, unknown function
PBANKA_1005700	conserved Plasmodium protein, unknown function
PBANKA_1008600	conserved Plasmodium protein, unknown function
PBANKA_1012700	conserved Plasmodium protein, unknown function
PBANKA_1012600	conserved Plasmodium protein, unknown function
PBANKA_1022100	conserved Plasmodium protein, unknown function
PBANKA_1012300	conserved Plasmodium protein, unknown function
PBANKA_1034200	conserved Plasmodium protein, unknown function
PBANKA_1019900	conserved Plasmodium protein, unknown function
PBANKA_1028500	conserved Plasmodium protein, unknown function
PBANKA_1037400	conserved Plasmodium protein, unknown function
PBANKA_1005200	conserved Plasmodium protein, unknown function
PBANKA_1002500	conserved Plasmodium protein, unknown function
PBANKA_1131500	conserved Plasmodium protein, unknown function
PBANKA_1138800	conserved Plasmodium protein, unknown function
PBANKA_1144200	conserved Plasmodium protein, unknown function
PBANKA_1142600	conserved Plasmodium protein, unknown function
PBANKA_1112000	conserved Plasmodium protein, unknown function
PBANKA_1128900	conserved Plasmodium protein, unknown function
PBANKA_1108500	conserved Plasmodium protein, unknown function
PBANKA_1129200	conserved Plasmodium protein, unknown function
PBANKA_1104400	conserved Plasmodium protein, unknown function
PBANKA_1120600	conserved Plasmodium protein, unknown function
PBANKA_1131300	conserved Plasmodium protein, unknown function
PBANKA_1120000	conserved Plasmodium protein, unknown function
PBANKA_1110900	conserved Plasmodium protein, unknown function
PBANKA_1117200	conserved Plasmodium protein, unknown function
PBANKA_1105300	conserved Plasmodium protein, unknown function
PBANKA_1128000	conserved Plasmodium protein, unknown function
PBANKA_1137300	conserved Plasmodium protein, unknown function
PBANKA_1203600	conserved Plasmodium protein, unknown function
PBANKA_1225100	conserved Plasmodium protein, unknown function
PBANKA_1224900	conserved Plasmodium protein, unknown function
PBANKA_1225300	conserved Plasmodium protein, unknown function
PBANKA_1236800	conserved Plasmodium protein, unknown function
PBANKA_1222700	conserved Plasmodium protein, unknown function
PBANKA_1212200	conserved Plasmodium protein, unknown function
PBANKA_1211800	conserved Plasmodium protein, unknown function
PBANKA_1201800	conserved Plasmodium protein, unknown function
PBANKA_1214400	conserved Plasmodium protein, unknown function
PBANKA_1236200	conserved Plasmodium protein, unknown function
PBANKA_1202800	conserved Plasmodium protein, unknown function
PBANKA_1202900	conserved Plasmodium protein, unknown function
PBANKA_1302000	conserved Plasmodium protein, unknown function
PBANKA_1361400	conserved Plasmodium protein, unknown function
PBANKA_1328200	conserved Plasmodium protein, unknown function
PBANKA_1320000	conserved Plasmodium protein, unknown function
PBANKA_1336700	conserved Plasmodium protein, unknown function
PBANKA_1348200	conserved Plasmodium protein, unknown function
PBANKA_1353000	conserved Plasmodium protein, unknown function
PBANKA_1309600	conserved Plasmodium protein, unknown function
PBANKA_1330200	conserved Plasmodium protein, unknown function
PBANKA_1340800	conserved Plasmodium protein, unknown function
PBANKA_1340900	conserved Plasmodium protein, unknown function
PBANKA_1351400	conserved Plasmodium protein, unknown function
PBANKA_1309300	conserved Plasmodium protein, unknown function
PBANKA_1360200	conserved Plasmodium protein, unknown function
PBANKA_1324200	conserved Plasmodium protein, unknown function
PBANKA_1312900	conserved Plasmodium protein, unknown function
PBANKA_1363400	conserved Plasmodium protein, unknown function
PBANKA_1342500	conserved Plasmodium protein, unknown function
PBANKA_1342600	conserved Plasmodium protein, unknown function
PBANKA_1344800	conserved Plasmodium protein, unknown function
PBANKA_1335700	conserved Plasmodium protein, unknown function
PBANKA_1349300	conserved Plasmodium protein, unknown function
PBANKA_1451700	conserved Plasmodium protein, unknown function
PBANKA_1451800	conserved Plasmodium protein, unknown function
PBANKA_1454900	conserved Plasmodium protein, unknown function
PBANKA_1404200	conserved Plasmodium protein, unknown function
PBANKA_1451500	conserved Plasmodium protein, unknown function
PBANKA_1408700	conserved Plasmodium protein, unknown function
PBANKA_1419400	conserved Plasmodium protein, unknown function
PBANKA_1425800	conserved Plasmodium protein, unknown function
PBANKA_1447300	conserved Plasmodium protein, unknown function
PBANKA_1451100	conserved Plasmodium protein, unknown function
PBANKA_1437700	conserved Plasmodium protein, unknown function
PBANKA_1437800	conserved Plasmodium protein, unknown function
PBANKA_1463300	conserved Plasmodium protein, unknown function
PBANKA_1464800	conserved Plasmodium protein, unknown function
PBANKA_1450800	conserved Plasmodium protein, unknown function
PBANKA_1435000	conserved Plasmodium protein, unknown function
PBANKA_1436500	conserved Plasmodium protein, unknown function
PBANKA_1433700	conserved Plasmodium protein, unknown function
PBANKA_1426600	conserved Plasmodium protein, unknown function
PBANKA_1411000	conserved Plasmodium protein, unknown function
PBANKA_1461600	conserved Plasmodium protein, unknown function
PBANKA_1451900	conserved Plasmodium protein, unknown function
PBANKA_1456700	conserved Plasmodium protein, unknown function
PBANKA_1455500	conserved Plasmodium protein, unknown function
PBANKA_1435900	conserved Plasmodium protein, unknown function
PBANKA_1422800	conserved Plasmodium protein, unknown function
PBANKA_0835700	conserved Plasmodium protein, unknown function
PBANKA_0812900	conserved Plasmodium protein, unknown function
PBANKA_1005600	conserved Plasmodium protein, unknown function
PBANKA_1329900	conserved Plasmodium protein, unknown function
PBANKA_0801800	conserved Plasmodium protein, unknown function
PBANKA_1119400	conserved Plasmodium protein, unknown function
PBANKA_0209600	conserved Plasmodium protein, unknown function
PBANKA_1212000	conserved Plasmodium protein, unknown function
PBANKA_0937500	conserved Plasmodium protein, unknown function
PBANKA_0817400	conserved Plasmodium protein, unknown function
PBANKA_0503300	conserved Plasmodium protein, unknown function
PBANKA_1116900	conserved Plasmodium protein, unknown function
PBANKA_0917000	conserved Plasmodium protein, unknown function
PBANKA_1344600	conserved Plasmodium protein, unknown function
PBANKA_1034600	conserved Plasmodium protein, unknown function
PBANKA_0928400	conserved Plasmodium protein, unknown function
PBANKA_0307400	conserved Plasmodium protein, unknown function
PBANKA_1037300	conserved Plasmodium protein, unknown function
PBANKA_0609100	conserved Plasmodium protein, unknown function
PBANKA_0910800	conserved Plasmodium protein, unknown function
PBANKA_0209000	conserved Plasmodium protein, unknown function
PBANKA_0109800	conserved protein, unknown function
PBANKA_0310600	conserved protein, unknown function
PBANKA_0418100	conserved protein, unknown function
PBANKA_0406900	conserved protein, unknown function
PBANKA_0620200	conserved protein, unknown function
PBANKA_0620800	conserved protein, unknown function
PBANKA_0622800	conserved protein, unknown function
PBANKA_0702400	conserved protein, unknown function
PBANKA_0704800	conserved protein, unknown function
PBANKA_0713600	conserved protein, unknown function
PBANKA_0713200	conserved protein, unknown function
PBANKA_0721000	conserved protein, unknown function
PBANKA_0812200	conserved protein, unknown function
PBANKA_0914000	conserved protein, unknown function
PBANKA_0931100	conserved protein, unknown function
PBANKA_1009600	conserved protein, unknown function
PBANKA_1003500	conserved protein, unknown function
PBANKA_1026300	conserved protein, unknown function
PBANKA_1034500	conserved protein, unknown function
PBANKA_1010400	conserved protein, unknown function
PBANKA_1116800	conserved protein, unknown function
PBANKA_1104500	conserved protein, unknown function
PBANKA_1115000	conserved protein, unknown function
PBANKA_1129400	conserved protein, unknown function
PBANKA_1240100	conserved protein, unknown function
PBANKA_1242900	conserved protein, unknown function
PBANKA_1220400	conserved protein, unknown function
PBANKA_1225500	conserved protein, unknown function
PBANKA_1233700	conserved protein, unknown function
PBANKA_1313500	conserved protein, unknown function
PBANKA_1308700	conserved protein, unknown function
PBANKA_1343500	conserved protein, unknown function
PBANKA_1347000	conserved protein, unknown function
PBANKA_1328800	conserved protein, unknown function
PBANKA_1336600	conserved protein, unknown function
PBANKA_1342700	conserved protein, unknown function
PBANKA_1425900	conserved protein, unknown function
PBANKA_1449700	conserved protein, unknown function
PBANKA_1450900	conserved protein, unknown function
PBANKA_1412000	conserved protein, unknown function
PBANKA_1418600	conserved protein, unknown function
PBANKA_1457900	conserved protein, unknown function
PBANKA_1422900	conserved protein, unknown function
PBANKA_0711200	conserved protein, unknown function
PBANKA_0512900	conserved protein, unknown function
PBANKA_0314100	conserved protein, unknown function
PBANKA_0403900	conserved protein, unknown function
PBANKA_0906600	coproporphyrinogen-III oxidase, putative
PBANKA_1464100	coronin
PBANKA_0821600	CRAL/TRIO domain-containing protein, putative
PBANKA_0704900	crystalloid-specific PH domain-containing protein, putative
PBANKA_1424400	CS domain protein, putative
PBANKA_1345500	CTLH domain-containing protein, putative
PBANKA_1216600	cyclic amine resistance locus protein, putative
PBANKA_0614300	cysteine desulfurase
PBANKA_0211300	cysteine desulfurase, putative
PBANKA_1025400	cysteine protease ATG4, putative
PBANKA_0812400	cysteine repeat modular protein 1
PBANKA_0615900	cysteine repeat modular protein 2
PBANKA_0606700	cysteine repeat modular protein 3
PBANKA_1300800	cysteine repeat modular protein 4
PBANKA_0819100	cytochrome b5, putative
PBANKA_0805200	cytoskeleton associated protein, putative
PBANKA_0607800	cytosolic iron-sulfur protein assembly protein 1, putative
PBANKA_0612800	DEAD box ATP-dependent RNA helicase, putative
PBANKA_0312700	DEAD/DEAH box helicase, putative
PBANKA_1113300	deoxyribodipyrimidine photo-lyase, putative
PBANKA_1141900	DIP13 homolog, putative
PBANKA_0931300	dipeptidyl aminopeptidase 1, putative
PBANKA_1002400	dipeptidyl aminopeptidase 3, putative
PBANKA_1437400	diphthine--ammonia ligase, putative
PBANKA_1022200	DIX domain-containing protein, putative
PBANKA_0211400	DNA (cytosine-5)-methyltransferase, putative
PBANKA_1223500	DNA helicase PSH3, putative
PBANKA_1402600	DNA ligase I, putative
PBANKA_0210400	DNA mismatch repair protein PMS1, putative
PBANKA_1301900	DNA repair metallo-beta-lactamase protein, putative
PBANKA_0104600	DNA repair protein RAD50, putative
PBANKA_1119900	DnaJ protein, putative
PBANKA_0712500	dynactin subunit 6, putative
PBANKA_1329200	dynein beta chain, putative
PBANKA_0214000	dynein heavy chain, putative
PBANKA_1315000	E3 SUMO-protein ligase NSE2, putative
PBANKA_1202600	E3 ubiquitin-protein ligase, putative
PBANKA_0201600	early transcribed membrane protein
PBANKA_0501200	early transcribed membrane protein
PBANKA_1327100	rhoptry neck protein 11
PBANKA_0714400	EF-hand calcium-binding domain-containing protein, putative
PBANKA_1122200	EGF-like membrane protein, putative
PBANKA_1111300	EKC/KEOPS complex subunit CGI121, putative
PBANKA_1133300	elongation factor 1-alpha
PBANKA_1133400	elongation factor 1-alpha
PBANKA_0936000	endonuclease/exonuclease/phosphatase family protein, putative
PBANKA_0520600	enhancer of rudimentary homolog, putative
PBANKA_1214300	enolase, putative
PBANKA_1426300	ER membrane protein complex subunit 1, putative
PBANKA_0523100	eukaryotic initiation factor 4A-III, putative
PBANKA_1428700	eukaryotic translation initiation factor 3 subunit A, putative
PBANKA_0622500	exonuclease I, putative
PBANKA_1351100	exoribonuclease, putative
PBANKA_1313400	exosome complex exonuclease RRP6, putative
PBANKA_1334300	exported protein 2
PBANKA_0811300	exportin-7, putative
PBANKA_1232400	F-actin-capping protein subunit beta
PBANKA_0943500	FeS cluster assembly protein SufD
PBANKA_0504300	flagellar outer arm dynein-associated protein, putative
PBANKA_1234500	FoP domain-containing protein, putative
PBANKA_0414400	formate-nitrite transporter, putative
PBANKA_0830400	G2 protein
PBANKA_1312700	gamete egress and sporozoite traversal protein
PBANKA_1225400	gamete release protein
PBANKA_1123800	GAS8-like protein, putative
PBANKA_1212400	GDP-L-fucose synthase, putative
PBANKA_1306400	geranylgeranyl transferase type-2 subunit alpha, putative
PBANKA_1338900	glideosome associated protein with multiple membrane spans 1, putative
PBANKA_0523900	glideosome associated protein with multiple membrane spans 2, putative
PBANKA_1035400	glideosome associated protein with multiple membrane spans 3, putative
PBANKA_1137800	glideosome-associated connector
PBANKA_1115300	glideosome-associated protein 40, putative
PBANKA_1437600	glideosome-associated protein 45, putative
PBANKA_0819000	glideosome-associated protein 50, putative
PBANKA_1008800	glucose-6-phosphate isomerase, putative
PBANKA_0823500	glutamine synthetase, putative
PBANKA_1310700	glutaminyl-peptide cyclotransferase, putative
PBANKA_1219700	glutaredoxin-like protein
PBANKA_1326400	glyceraldehyde-3-phosphate dehydrogenase
PBANKA_1364300	glycerol kinase, putative
PBANKA_1431900	glycerol-3-phosphate dehydrogenase [NAD(+)], putative
PBANKA_1035900	glycerophosphodiester phosphodiesterase, putative
PBANKA_0930300	GTP-binding nuclear protein RAN/TC4, putative
PBANKA_0716700	GTP-binding protein, putative
PBANKA_1113100	GTP-binding protein, putative
PBANKA_1441000	haloacid dehalogenase-like hydrolase, putative
PBANKA_0711900	heat shock protein 70
PBANKA_0805700	heat shock protein 90, putative
PBANKA_0302500	hexose transporter
PBANKA_0601900	high mobility group protein B1, putative
PBANKA_0604500	high mobility group protein B3, putative
PBANKA_0416000	high molecular weight rhoptry protein 3, putative
PBANKA_0611900	histidine triad protein, putative
PBANKA_0834800	histidine--tRNA ligase, putative
PBANKA_0826500	histone deacetylase 1, putative
PBANKA_1117000	histone H2A, putative
PBANKA_1217600	histone H2A.Z, putative
PBANKA_1420600	histone H2B variant, putative
PBANKA_0941800	histone H2B, putative
PBANKA_1117100	histone H3 variant, putative
PBANKA_0108800	histone H3, putative
PBANKA_0941900	histone H4, putative
PBANKA_1012100	HP12 protein homolog, putative
PBANKA_0411700	HSP20-like chaperone, putative
PBANKA_1312400	HSP20-like chaperone, putative
PBANKA_1452000	hydrolase, putative
PBANKA_0214500	IMP1-like protein, putative
PBANKA_1204200	IMP1-like protein, putative
PBANKA_0813000	inhibitor of cysteine proteases
PBANKA_0402600	inner membrane complex protein 1a
PBANKA_1202000	inner membrane complex protein 1c
PBANKA_0402700	inner membrane complex protein 1e
PBANKA_1364400	inner membrane complex protein 1f, putative
PBANKA_1240600	inner membrane complex protein 1g, putative
PBANKA_1436600	inner membrane complex protein 1h
PBANKA_1120400	inner membrane complex protein 1j, putative
PBANKA_1354900	inner membrane complex protein 1k, putative
PBANKA_1025700	inner membrane complex protein 1l, putative
PBANKA_0513000	inner membrane complex protein 1m, putative
PBANKA_1311300	inner membrane complex protein, putative
PBANKA_1209400	inner membrane complex sub-compartment protein 1
PBANKA_1324300	inner membrane complex sub-compartment protein 3
PBANKA_1013000	inner membrane complex suture component, putative
PBANKA_1354600	inner membrane complex suture component, putative
PBANKA_1449800	inorganic pyrophosphatase, putative
PBANKA_1429300	integral membrane protein GPR180, putative
PBANKA_1318200	iron sulfur cluster assembly protein, putative
PBANKA_1331400	kelch domain-containing protein, putative
PBANKA_1429200	kelch domain-containing protein, putative
PBANKA_0506800	kelch protein K10, putative
PBANKA_1458300	kinesin-13, putative
PBANKA_0622400	kinesin-19, putative
PBANKA_0807700	kinesin-5, putative
PBANKA_0609500	kinesin-7, putative
PBANKA_0617000	LEM3/CDC50 family protein, putative
PBANKA_0605800	LIMP protein
PBANKA_1017500	lipase, putative
PBANKA_1024600	liver specific protein 1
PBANKA_1340100	L-lactate dehydrogenase
PBANKA_1117600	LMBR1 domain-containing protein, putative
PBANKA_1107800	longevity-assurance (LAG1) protein, putative
PBANKA_0602400	major facilitator superfamily domain-containing protein, putative
PBANKA_0817000	major facilitator superfamily domain-containing protein, putative
PBANKA_0820400	major facilitator superfamily domain-containing protein, putative
PBANKA_0815700	major facilitator superfamily-related transporter, putative
PBANKA_0918300	major facilitator superfamily-related transporter, putative
PBANKA_1117700	malate dehydrogenase, putative
PBANKA_1432200	male development gene 1
PBANKA_1022300	mannose-1-phosphate guanyltransferase, putative
PBANKA_0901300	membrane associated erythrocyte binding-like protein
PBANKA_0831000	merozoite surface protein 1
PBANKA_1212500	merozoite surface protein MSA180, putative
PBANKA_0815300	met-10+ like protein, putative
PBANKA_1131400	metacaspase-1
PBANKA_0108000	mitochondrial cardiolipin synthase, putative
PBANKA_1455000	mitochondrial carrier protein, putative
PBANKA_1426400	mitochondrial carrier protein, putative
PBANKA_1113200	mitochondrial import inner membrane translocase subunit TIM16, putative
PBANKA_1305600	mitochondrial inner membrane protease ATP23, putative
PBANKA_1352900	mitochondrial ribosomal protein L49 precursor, putative
PBANKA_0616000	mitochondrial ribosomal protein S8 precursor, putative
PBANKA_0911600	mitochondrial ribosomal protein S9 precursor, putative
PBANKA_1013300	mitogen-activated protein kinase 1
PBANKA_1226900	mitogen-activated protein kinase organizer 1, putative
PBANKA_0720900	MOLO1 domain-containing protein, putative
PBANKA_0827200	monocarboxylate transporter, putative
PBANKA_0719200	mRNA-binding protein PUF2
PBANKA_1355700	myosin A
PBANKA_1459500	myosin A tail domain interacting protein MTIP, putative
PBANKA_0501800	myosin essential light chain ELC, putative
PBANKA_0611800	N-acetyltransferase, GNAT family, putative
PBANKA_1026200	NADP-specific glutamate dehydrogenase, putative
PBANKA_1232800	NOSIP domain-containing protein, putative
PBANKA_1350600	nuclear movement protein, putative
PBANKA_1243400	nucleolar preribosomal GTPase, putative
PBANKA_1310200	nucleoporin NUP313
PBANKA_1218100	oocyst capsule protein Cap380
PBANKA_1303400	oocyst rupture protein 2
PBANKA_0107400	ornithine aminotransferase, putative
PBANKA_1451200	p25-alpha family protein, putative
PBANKA_0312600	palmitoyltransferase DHHC11, putative
PBANKA_1420900	palmitoyltransferase DHHC4, putative
PBANKA_1022600	pantothenate kinase 1, putative
PBANKA_1350500	parasitophorous vacuolar protein 3
PBANKA_0826700	parasitophorous vacuolar protein 5
PBANKA_0926500	peptidase M16, putative
PBANKA_1217000	peptidase, putative
PBANKA_1362500	peptidase, putative
PBANKA_1460400	peptidyl-prolyl cis-trans isomerase FKBP35, putative
PBANKA_0932200	peptidyl-prolyl cis-trans isomerase, putative
PBANKA_1006300	perforin-like protein 1
PBANKA_1432400	perforin-like protein 2
PBANKA_0511400	peroxiredoxin, putative
PBANKA_0506100	PHAX domain-containing protein, putative
PBANKA_1013900	PhIL1 interacting protein PIP3, putative
PBANKA_0203750	phosphatidate cytidylyltransferase, putative
PBANKA_0516200	phosphatidylinositol N-acetylglucosaminyltransferase subunit A, putative
PBANKA_1128700	phosphatidylinositol/phosphatidylcholine transfer protein, putative
PBANKA_0823400	phosphoglycerate kinase, putative
PBANKA_1421300	phosphoglycolate phosphatase
PBANKA_1128100	phospholipase
PBANKA_1423100	phospholipase DDHD1, putative
PBANKA_0506900	phospholipid scramblase, putative
PBANKA_0501700	phosphomannomutase, putative
PBANKA_0204600	photosensitized INA-labeled protein PHIL1
PBANKA_1208500	PI31 domain-containing protein, putative
PBANKA_1329100	plasmepsin VIII
PBANKA_1222500	plasmepsin X, putative
PBANKA_0201500	Plasmodium exported protein, unknown function
PBANKA_0214700	Plasmodium exported protein, unknown function
PBANKA_0316100	Plasmodium exported protein, unknown function
PBANKA_1319600	polyprenol reductase, putative
PBANKA_0610300	polyubiquitin, putative
PBANKA_0820100	PPPDE peptidase, putative
PBANKA_1025800	prefoldin subunit 2, putative
PBANKA_1220300	prodrug activation and resistance esterase, putative
PBANKA_0833000	profilin
PBANKA_0211500	proteasome subunit alpha type-5, putative
PBANKA_1232900	protein AMR2, putative
PBANKA_0820300	protein disulfide isomerase, putative
PBANKA_0622100	protein kinase, putative
PBANKA_1103200	protein kinase, putative
PBANKA_1217100	protein kinase, putative
PBANKA_0832900	protein MAM3, putative
PBANKA_0619600	protein pelota homolog, putative
PBANKA_1329500	protein phosphatase containing kelch-like domains
PBANKA_0515500	protein phosphatase inhibitor 3, putative
PBANKA_1007700	protein phosphatase PPM1
PBANKA_0607400	protein phosphatase PPM11, putative
PBANKA_1318700	protein phosphatase PPM3
PBANKA_1462200	protein phosphatase PPM4
PBANKA_1427200	protein phosphatase PPM5
PBANKA_0710300	protein transport protein YIF1, putative
PBANKA_1400800	protein UIS3
PBANKA_0315900	pseudouridine synthase, putative
PBANKA_0832200	PUB domain-containing protein, putative
PBANKA_1310100	pyruvate dehydrogenase E1 component subunit beta, putative
PBANKA_0615100	queuine tRNA-ribosyltransferase, putative
PBANKA_0621500	Rab GTPase activator and protein kinase, putative
PBANKA_0716300	Rab5-interacting protein, putative
PBANKA_1460000	rac-beta serine/threonine protein kinase, putative
PBANKA_1434900	raf kinase inhibitor, putative
PBANKA_1354100	ras-related protein Rab-11B, putative
PBANKA_1132900	regulator of chromosome condensation, putative
PBANKA_0316000	replication factor C subunit 1, putative
PBANKA_1139900	reticulon-like protein, putative
PBANKA_0605000	rhodanese like protein, putative
PBANKA_0933500	rhomboid protease ROM1
PBANKA_1106500	rhomboid protease ROM4
PBANKA_0501400	rhoptry neck protein 12
PBANKA_1315700	rhoptry neck protein 2
PBANKA_1464900	rhoptry neck protein 3, putative
PBANKA_0932000	rhoptry neck protein 4
PBANKA_0713100	rhoptry neck protein 5, putative
PBANKA_0111600	rhoptry protein ROP14, putative
PBANKA_0619700	rhoptry-associated leucine zipper-like protein 1, putative
PBANKA_0804500	rhoptry-associated membrane antigen, putative
PBANKA_1032100	rhoptry-associated protein 1
PBANKA_1101400	rhoptry-associated protein 2/3
PBANKA_0816200	ribonuclease H2 subunit C, putative
PBANKA_1208400	ribosomal protein L43, mitochondrial, putative
PBANKA_1026900	ribosomal RNA small subunit methyltransferase A1, putative
PBANKA_1031600	ribosome maturation protein SBDS, putative
PBANKA_0916300	RNA-binding protein, putative
PBANKA_1409200	RNA-binding protein, putative
PBANKA_0516900	S-adenosylmethionine decarboxylase/ornithine decarboxylase, putative
PBANKA_0823100	S-adenosylmethionine synthetase, putative
PBANKA_0519000	S-antigen, putative
PBANKA_0813500	SAP domain-containing protein, putative
PBANKA_1113400	secreted ookinete protein
PBANKA_0619200	secreted ookinete protein, putative
PBANKA_1129000	secreted ookinete protein, putative
PBANKA_1353400	secreted ookinete protein, putative
PBANKA_0309500	secreted protein with altered thrombospondin repeat domain, putative
PBANKA_0301900	Sel1 repeat-containing protein, putative
PBANKA_0931900	serine esterase, putative
PBANKA_1027000	serine palmitoyltransferase, putative
PBANKA_0304700	serine repeat antigen 5
PBANKA_1309200	serine/threonine kinase-1, putative
PBANKA_1225000	serine/threonine protein kinase, FIKK family
PBANKA_0802200	serine/threonine protein kinase, putative
PBANKA_0901100	serine/threonine protein kinase, putative
PBANKA_1305200	serine/threonine protein kinase, putative
PBANKA_0311400	serine/threonine protein kinase, putative
PBANKA_1460500	serine/threonine protein kinase, putative
PBANKA_1020100	serine/threonine protein phosphatase 7
PBANKA_0502500	serine/threonine protein phosphatase 8
PBANKA_1328000	serine/threonine protein phosphatase UIS2
PBANKA_0917100	serpentine receptor, putative
PBANKA_0811200	SET domain protein, putative
PBANKA_1128500	SET domain protein, putative
PBANKA_1107700	SET domain protein, putative
PBANKA_1308500	shikimate dehydrogenase, putative
PBANKA_1346200	signal peptidase complex catalytic subunit SEC11, putative
PBANKA_1142500	signal recognition particle receptor subunit alpha, putative
PBANKA_0718800	small GTP-binding protein sar1, putative
PBANKA_0714300	small heat shock protein HSP20
PBANKA_1312300	SNARE protein, putative
PBANKA_1354300	sodium-dependent phosphate transporter, putative
PBANKA_0928800	splicing factor U2AF small subunit, putative
PBANKA_1006200	sporozoite invasion-associated protein 1
PBANKA_1355600	sporozoite protein essential for cell traversal
PBANKA_1425200	sporozoite surface protein 3, putative
PBANKA_0910900	sporozoite surface protein essential for liver stage development
PBANKA_1212700	SPRY domain-containing protein, putative
PBANKA_1445000	subpellicular microtubule protein 2, putative
PBANKA_1013200	succinyl-CoA ligase [ADP-forming] subunit beta, putative
PBANKA_1455400	sulfhydryl oxidase, putative
PBANKA_1422700	superoxide dismutase [Fe], putative
PBANKA_1022500	surface protein P113
PBANKA_1013400	surface-related antigen SRA, putative
PBANKA_0942800	syntaxin, putative
PBANKA_0604400	targeted glyoxalase II, putative
PBANKA_0602300	TBCC domain-containing protein, putative
PBANKA_0310900	T-complex protein 1 subunit theta, putative
PBANKA_0607700	telomere repeat-binding zinc finger protein, putative
PBANKA_0604300	tetratricopeptide repeat protein, putative
PBANKA_0834900	TFIIH basal transcription factor complex helicase XPD subunit, putative
PBANKA_1358000	thioredoxin 2
PBANKA_0817100	thioredoxin 3, putative
PBANKA_0820200	thioredoxin-like protein 1, putative
PBANKA_1349800	thrombospondin-related anonymous protein
PBANKA_1433600	thrombospondin-related apical membrane protein
PBANKA_0707900	thrombospondin-related protein 1
PBANKA_0209100	thrombospondin-related sporozoite protein
PBANKA_1236900	transcription initiation factor TFIID subunit 10, putative
PBANKA_1343800	transcriptional regulatory protein sir2a
PBANKA_1456900	translation initiation factor SUI1, putative
PBANKA_1116000	TRAP-like protein
PBANKA_1306500	TRAP-like protein
PBANKA_1303800	triosephosphate isomerase, putative
PBANKA_0623100	tryptophan-rich protein
PBANKA_1206900	tubulin beta chain, putative
PBANKA_1208000	tubulin--tyrosine ligase, putative
PBANKA_0901900	tubulin--tyrosine ligase, putative
PBANKA_1222800	tyrosine--tRNA ligase, putative
PBANKA_0712000	U3 small nucleolar ribonucleoprotein protein IMP4, putative
PBANKA_0620100	U3 small nucleolar RNA-associated protein 7, putative
PBANKA_1024700	ubiquitin fusion degradation protein 1, putative
PBANKA_1141700	ubiquitin-60S ribosomal protein L40, putative
PBANKA_0105000	ubiquitin-conjugating enzyme E2 PEX4, putative
PBANKA_0517700	ubiquitin-conjugating enzyme E2, putative
PBANKA_1132600	ubiquitin-conjugating enzyme E2, putative
PBANKA_0928700	ubiquitin-protein ligase, putative
PBANKA_0911300	UVB-resistance protein UVR8 homologue, putative
PBANKA_0937100	vacuolar protein sorting-associated protein 35, putative
PBANKA_1355000	V-type proton ATPase subunit D, putative
PBANKA_1233400	WD repeat-containing protein 26, putative
PBANKA_0826400	zinc binding protein (Yippee), putative
PBANKA_1413900	zinc finger (CCCH type) protein, putative
PBANKA_1206800	zinc finger (CCCH type) protein, putative
PBANKA_0413600	zinc finger protein, putative
PBANKA_0607300	zinc finger protein, putative
PBANKA_0712700	zinc finger protein, putative
PBANKA_1232700	zinc finger protein, putative
PBANKA_1331700	zinc finger protein, putative
PBANKA_0209700	zinc-carboxypeptidase, putative
PBANKA_0506500	ZIP domain-containing protein

## Sheet: Table_S3B
host cell invasion
PBANKA_0808100	6-cysteine protein
PBANKA_0111100	6-cysteine protein
PBANKA_1107600	6-cysteine protein
PBANKA_1002100	6-cysteine protein P36
PBANKA_1002600	6-cysteine protein P41, putative
PBANKA_1002200	6-cysteine protein P52
PBANKA_0523800	apical asparagine-rich protein AARP, putative
PBANKA_0915000	apical membrane antigen 1
PBANKA_1111200	apical rhoptry neck protein, putative
PBANKA_1003600	apical sushi protein, putative
PBANKA_1432300	cell traversal protein for ookinetes and sporozoites
PBANKA_0403200	circumsporozoite (CS) protein
PBANKA_0514200	claudin-like apicomplexan microneme protein, putative
PBANKA_0812400	cysteine repeat modular protein 1
PBANKA_0615900	cysteine repeat modular protein 2
PBANKA_0606700	cysteine repeat modular protein 3
PBANKA_1300800	cysteine repeat modular protein 4
PBANKA_0501200	early transcribed membrane protein
PBANKA_1312700	gamete egress and sporozoite traversal protein
PBANKA_0416000	high molecular weight rhoptry protein 3, putative
PBANKA_0813000	inhibitor of cysteine proteases
PBANKA_0605800	LIMP protein
PBANKA_1024600	liver specific protein 1
PBANKA_0901300	membrane associated erythrocyte binding-like protein
PBANKA_1303400	oocyst rupture protein 2
PBANKA_1350500	parasitophorous vacuolar protein 3
PBANKA_0826700	parasitophorous vacuolar protein 5
PBANKA_1006300	perforin-like protein 1
PBANKA_1432400	perforin-like protein 2
PBANKA_1128100	phospholipase
PBANKA_1329100	plasmepsin VIII
PBANKA_1400800	protein UIS3
PBANKA_0933500	rhomboid protease ROM1
PBANKA_1106500	rhomboid protease ROM4
PBANKA_1327100	rhoptry neck protein 11
PBANKA_0501400	rhoptry neck protein 12
PBANKA_1315700	rhoptry neck protein 2
PBANKA_1464900	rhoptry neck protein 3, putative
PBANKA_0932000	rhoptry neck protein 4
PBANKA_0713100	rhoptry neck protein 5, putative
PBANKA_0111600	rhoptry protein ROP14, putative
PBANKA_0619700	rhoptry-associated leucine zipper-like protein 1, putative
PBANKA_0804500	rhoptry-associated membrane antigen, putative
PBANKA_1032100	rhoptry-associated protein 1
PBANKA_1101400	rhoptry-associated protein 2/3
PBANKA_1113400	secreted ookinete protein
PBANKA_0619200	secreted ookinete protein, putative
PBANKA_1129000	secreted ookinete protein, putative
PBANKA_1353400	secreted ookinete protein, putative
PBANKA_0309500	secreted protein with altered thrombospondin repeat domain, putative
PBANKA_0304700	serine repeat antigen 5
PBANKA_1006200	sporozoite invasion-associated protein 1
PBANKA_1355600	sporozoite protein essential for cell traversal
PBANKA_1425200	sporozoite surface protein 3, putative
PBANKA_0910900	sporozoite surface protein essential for liver stage development
PBANKA_1022500	surface protein P113
PBANKA_1349800	thrombospondin-related anonymous protein
PBANKA_1433600	thrombospondin-related apical membrane protein
PBANKA_0707900	thrombospondin-related protein 1
PBANKA_0209100	thrombospondin-related sporozoite protein
PBANKA_1116000	TRAP-like protein
PBANKA_1306500	TRAP-like protein
pellicule
PBANKA_1459300	actin I
PBANKA_1103100	actin-depolymerizing factor 1
PBANKA_0417700	alpha tubulin 1
PBANKA_1312800	CLASP domain-containing protein, putative
PBANKA_1464100	coronin
PBANKA_1141900	DIP13 homolog, putative
PBANKA_1232400	F-actin-capping protein subunit beta
PBANKA_0830400	G2 protein
PBANKA_1338900	glideosome associated protein with multiple membrane spans 1, putative
PBANKA_0523900	glideosome associated protein with multiple membrane spans 2, putative
PBANKA_1035400	glideosome associated protein with multiple membrane spans 3, putative
PBANKA_1137800	glideosome-associated connector
PBANKA_1115300	glideosome-associated protein 40, putative
PBANKA_1437600	glideosome-associated protein 45, putative
PBANKA_0819000	glideosome-associated protein 50, putative
PBANKA_0402600	inner membrane complex protein 1a
PBANKA_1202000	inner membrane complex protein 1c
PBANKA_0402700	inner membrane complex protein 1e
PBANKA_1364400	inner membrane complex protein 1f, putative
PBANKA_1240600	inner membrane complex protein 1g, putative
PBANKA_1436600	inner membrane complex protein 1h
PBANKA_1120400	inner membrane complex protein 1j, putative
PBANKA_1354900	inner membrane complex protein 1k, putative
PBANKA_1025700	inner membrane complex protein 1l, putative
PBANKA_0513000	inner membrane complex protein 1m, putative
PBANKA_1311300	inner membrane complex protein, putative
PBANKA_1209400	inner membrane complex sub-compartment protein 1
PBANKA_1324300	inner membrane complex sub-compartment protein 3
PBANKA_1013000	inner membrane complex suture component, putative
PBANKA_1354600	inner membrane complex suture component, putative
PBANKA_1355700	myosin A
PBANKA_1459500	myosin A tail domain interacting protein MTIP, putative
PBANKA_0501800	myosin essential light chain ELC, putative
PBANKA_1013900	PhIL1 interacting protein PIP3, putative
PBANKA_0204600	photosensitized INA-labeled protein PHIL1
PBANKA_0833000	profilin
PBANKA_0714300	small heat shock protein HSP20
PBANKA_1445000	subpellicular microtubule protein 2, putative
PBANKA_1206900	tubulin beta chain, putative
PBANKA_1208000	tubulin--tyrosine ligase, putative
PBANKA_0901900	tubulin--tyrosine ligase, putative
protein synthesis
PBANKA_0922100	40S ribosomal protein S18, putative
PBANKA_0510900	40S ribosomal protein S2, putative
PBANKA_0315600	40S ribosomal protein S30, putative
PBANKA_1028400	60S ribosomal protein L10, putative
PBANKA_1231800	60S ribosomal protein L12, putative
PBANKA_1202400	60S ribosomal protein L13, putative
PBANKA_0717800	60S ribosomal protein L15, putative
PBANKA_1338600	60S ribosomal protein L23, putative
PBANKA_0410600	60S ribosomal protein L26, putative
PBANKA_1221200	60S ribosomal protein L34, putative
PBANKA_0307000	60S ribosomal protein L37ae, putative
PBANKA_0110000	60S ribosomal protein L39, putative
PBANKA_1434200	arginine--tRNA ligase, putative
PBANKA_1009100	ataxin-2 like protein, putative
PBANKA_1111300	EKC/KEOPS complex subunit CGI121, putative
PBANKA_1133300	elongation factor 1-alpha
PBANKA_1133400	elongation factor 1-alpha
PBANKA_0523100	eukaryotic initiation factor 4A-III, putative
PBANKA_1428700	eukaryotic translation initiation factor 3 subunit A, putative
PBANKA_0711900	heat shock protein 70
PBANKA_0805700	heat shock protein 90, putative
PBANKA_0834800	histidine--tRNA ligase, putative
PBANKA_0411700	HSP20-like chaperone, putative
PBANKA_1312400	HSP20-like chaperone, putative
PBANKA_0719200	mRNA-binding protein PUF2
PBANKA_1243400	nucleolar preribosomal GTPase, putative
PBANKA_1025800	prefoldin subunit 2, putative
PBANKA_0315900	pseudouridine synthase, putative
PBANKA_0615100	queuine tRNA-ribosyltransferase, putative
PBANKA_0928800	splicing factor U2AF small subunit, putative
PBANKA_0310900	T-complex protein 1 subunit theta, putative
PBANKA_1456900	translation initiation factor SUI1, putative
PBANKA_1222800	tyrosine--tRNA ligase, putative
PBANKA_0712000	U3 small nucleolar ribonucleoprotein protein IMP4, putative
PBANKA_0620100	U3 small nucleolar RNA-associated protein 7, putative
vesicle transport
PBANKA_0716600	acylated pleckstrin-homology domain-containing protein, putative
PBANKA_1457800	ADP-ribosylation factor GTPase-activating protein, putative
PBANKA_0821400	ADP-ribosylation factor, putative
PBANKA_1108600	alpha-soluble NSF attachment protein, putative
PBANKA_0314000	AP-2 complex subunit sigma, putative
PBANKA_0111800	AP-3 complex subunit beta, putative
PBANKA_0903900	coatomer subunit gamma, putative
PBANKA_0712500	dynactin subunit 6, putative
PBANKA_1329200	dynein beta chain, putative
PBANKA_0214000	dynein heavy chain, putative
PBANKA_1426300	ER membrane protein complex subunit 1, putative
PBANKA_0930300	GTP-binding nuclear protein RAN/TC4, putative
PBANKA_0716700	GTP-binding protein, putative
PBANKA_1113100	GTP-binding protein, putative
PBANKA_1458300	kinesin-13, putative
PBANKA_0622400	kinesin-19, putative
PBANKA_0807700	kinesin-5, putative
PBANKA_0609500	kinesin-7, putative
PBANKA_0710300	protein transport protein YIF1, putative
PBANKA_0621500	Rab GTPase activator and protein kinase, putative
PBANKA_0716300	Rab5-interacting protein, putative
PBANKA_1460000	rac-beta serine/threonine protein kinase, putative
PBANKA_1434900	raf kinase inhibitor, putative
PBANKA_1354100	ras-related protein Rab-11B, putative
PBANKA_1346200	signal peptidase complex catalytic subunit SEC11, putative
PBANKA_1142500	signal recognition particle receptor subunit alpha, putative
PBANKA_0718800	small GTP-binding protein sar1, putative
PBANKA_1312300	SNARE protein, putative
PBANKA_0942800	syntaxin, putative
PBANKA_0937100	vacuolar protein sorting-associated protein 35, putative
protein kinase and phosphatase
PBANKA_1028200	atypical protein kinase, ABC-1 family, putative
PBANKA_0942000	calcium/calmodulin-dependent protein kinase, putative
PBANKA_0314200	calcium-dependent protein kinase 1
PBANKA_0615200	calcium-dependent protein kinase 4
PBANKA_1111900	CDK-activating kinase assembly factor MAT1, putative
PBANKA_1013300	mitogen-activated protein kinase 1
PBANKA_1226900	mitogen-activated protein kinase organizer 1, putative
PBANKA_0622100	protein kinase, putative
PBANKA_1103200	protein kinase, putative
PBANKA_1217100	protein kinase, putative
PBANKA_1329500	protein phosphatase containing kelch-like domains
PBANKA_0515500	protein phosphatase inhibitor 3, putative
PBANKA_1007700	protein phosphatase PPM1
PBANKA_0607400	protein phosphatase PPM11, putative
PBANKA_1318700	protein phosphatase PPM3
PBANKA_1462200	protein phosphatase PPM4
PBANKA_1427200	protein phosphatase PPM5
PBANKA_1309200	serine/threonine kinase-1, putative
PBANKA_1225000	serine/threonine protein kinase, FIKK family
PBANKA_0802200	serine/threonine protein kinase, putative
PBANKA_0901100	serine/threonine protein kinase, putative
PBANKA_1305200	serine/threonine protein kinase, putative
PBANKA_0311400	serine/threonine protein kinase, putative
PBANKA_1460500	serine/threonine protein kinase, putative
PBANKA_1020100	serine/threonine protein phosphatase 7
PBANKA_0502500	serine/threonine protein phosphatase 8
PBANKA_1328000	serine/threonine protein phosphatase UIS2
PBANKA_0108000	mitochondrial cardiolipin synthase, putative
PBANKA_1455000	mitochondrial carrier protein, putative
PBANKA_1426400	mitochondrial carrier protein, putative
PBANKA_1113200	mitochondrial import inner membrane translocase subunit TIM16, putative
PBANKA_1305600	mitochondrial inner membrane protease ATP23, putative
PBANKA_1352900	mitochondrial ribosomal protein L49 precursor, putative
PBANKA_0616000	mitochondrial ribosomal protein S8 precursor, putative
PBANKA_0911600	mitochondrial ribosomal protein S9 precursor, putative
PBANKA_0819100	cytochrome b5, putative
PBANKA_1208400	ribosomal protein L43, mitochondrial, putative
PBANKA_0506700	citrate synthase, mitochondrial, putative
PBANKA_1026900	ribosomal RNA small subunit methyltransferase A1, putative
PBANKA_1031600	ribosome maturation protein SBDS, putative
PBANKA_1344700	apicoplast calcium binding protein 1, putative
PBANKA_0904300	apicoplast import protein Tic20, putative
PBANKA_0833400	apicoplast ribosomal protein S6, putative
PBANKA_0819200	50S ribosomal protein L3, apicoplast, putative
PBANKA_1355200	aconitate hydratase, putative
ubiquitin
PBANKA_1208500	PI31 domain-containing protein, putative
PBANKA_1222900	26S proteasome regulatory subunit RPN10, putative
PBANKA_0211500	proteasome subunit alpha type-5, putative
PBANKA_1024700	ubiquitin fusion degradation protein 1, putative
PBANKA_1141700	ubiquitin-60S ribosomal protein L40, putative
PBANKA_0105000	ubiquitin-conjugating enzyme E2 PEX4, putative
PBANKA_0517700	ubiquitin-conjugating enzyme E2, putative
PBANKA_1132600	ubiquitin-conjugating enzyme E2, putative
PBANKA_0928700	ubiquitin-protein ligase, putative
PBANKA_1315000	E3 SUMO-protein ligase NSE2, putative
PBANKA_1202600	E3 ubiquitin-protein ligase, putative
PBANKA_0610300	polyubiquitin, putative
transporter
PBANKA_1144100	ABC transporter E family member 1, putative
PBANKA_1018100	ABC transporter G family member 2, putative
PBANKA_0414400	formate-nitrite transporter, putative
PBANKA_0602400	major facilitator superfamily domain-containing protein, putative
PBANKA_0817000	major facilitator superfamily domain-containing protein, putative
PBANKA_0820400	major facilitator superfamily domain-containing protein, putative
PBANKA_0815700	major facilitator superfamily-related transporter, putative
PBANKA_0918300	major facilitator superfamily-related transporter, putative
PBANKA_1354300	sodium-dependent phosphate transporter, putative
PBANKA_0915900	amino acid transporter, putative
PBANKA_0915600	aquaglyceroporin
PBANKA_0506500	ZIP domain-containing protein
chromatin
PBANKA_1117000	histone H2A, putative
PBANKA_1217600	histone H2A.Z, putative
PBANKA_1420600	histone H2B variant, putative
PBANKA_0941800	histone H2B, putative
PBANKA_1117100	histone H3 variant, putative
PBANKA_0108800	histone H3, putative
PBANKA_0941900	histone H4, putative
PBANKA_0601900	high mobility group protein B1, putative
PBANKA_0604500	high mobility group protein B3, putative
PBANKA_0826500	histone deacetylase 1, putative
PBANKA_1132900	regulator of chromosome condensation, putative
transcription
PBANKA_1205900	AP2 domain transcription factor AP2-I, putative
PBANKA_0905900	AP2 domain transcription factor AP2-O
PBANKA_1015500	AP2 domain transcription factor AP2-O3
PBANKA_1363700	AP2 domain transcription factor AP2-O4
PBANKA_0521700	AP2 domain transcription factor, putative
PBANKA_0834900	TFIIH basal transcription factor complex helicase XPD subunit, putative
PBANKA_1236900	transcription initiation factor TFIID subunit 10, putative
PBANKA_1343800	transcriptional regulatory protein sir2a
PBANKA_1001800	AP2 domain transcription factor AP2-SP2
PBANKA_0520600	enhancer of rudimentary homolog, putative
PBANKA_1204300	CCR4-NOT transcription complex subunit 5, putative
glycolysis
PBANKA_1008800	glucose-6-phosphate isomerase, putative
PBANKA_1326400	glyceraldehyde-3-phosphate dehydrogenase
PBANKA_1214300	enolase, putative
PBANKA_1340100	L-lactate dehydrogenase
PBANKA_1431900	glycerol-3-phosphate dehydrogenase [NAD(+)], putative
PBANKA_0302500	hexose transporter
PBANKA_1303800	triosephosphate isomerase, putative
PBANKA_0827200	monocarboxylate transporter, putative
PBANKA_0823400	phosphoglycerate kinase, putative
