# Supplementary material for: Targetome Analysis of Malaria Sporozoite Transcription Factor AP2-Sp Reveals Its Role as a Master Regulator
Source: mBio. 2023 Jan 9;14(1):e02516-22. doi: 10.1128/mbio.02516-22 (PMC9973277; doi:10.1128/mbio.02516-22)
Supplement: TABLE S4 [file mbio.02516-22-s0004.xlsx]

## Sheet: Table_S4A
Geneid	annotation	midgut_1 (RPKM)	midgut_2 (RPKM)	midgut_3 (RPKM)	average	target of AP2-Sp
PBANKA_0403200	circumsporozoite (CS) protein	16292.2	13543.1	10028.1	13287.8	●
PBANKA_0832100	conserved Plasmodium protein, unknown function	10525.7	10038.2	10683.3	10415.7	●
PBANKA_0711900	heat shock protein 70	2899.87	3581.26	3118.54	3199.89	●
PBANKA_0941800	histone H2B, putative	3665.59	3119.86	1418.35	2734.6	●
PBANKA_0941900	histone H4, putative	3836.65	3261.77	988.005	2695.47	●
PBANKA_1035900	glycerophosphodiester phosphodiesterase, putative	2251.76	2412.38	2792.02	2485.39	●
PBANKA_1423300	DNA/RNA-binding protein Alba 1, putative	2192.51	2249.42	2174.62	2205.51
PBANKA_1206900	tubulin beta chain, putative	2260.39	2165.71	1923.14	2116.41	●
PBANKA_1216500	peptidyl-prolyl cis-trans isomerase, putative	1830.81	2174.58	2122.55	2042.65
PBANKA_1441000	haloacid dehalogenase-like hydrolase, putative	1631.12	1742.32	1829.94	1734.46	●
PBANKA_1128100	phospholipase	1699.43	1681.43	1793.9	1724.92	●
PBANKA_1459300	actin I	1506.1	1558.54	1386.16	1483.6	●
PBANKA_1218100	oocyst capsule protein Cap380	1299.41	1427.74	1706.82	1477.99	●
PBANKA_1006200	sporozoite invasion-associated protein 1	1323.83	1375.11	1563.06	1420.67	●
PBANKA_1422900	conserved protein, unknown function	1520.63	1368.05	1296.66	1395.11	●
PBANKA_0523900	glideosome associated protein with multiple membrane spans 2, putative	1629.77	1413.22	1130.72	1391.24	●
PBANKA_1420600	histone H2B variant, putative	1219.27	1340.93	1345.6	1301.93	●
PBANKA_1442200	protein SOC2	1374.97	1295.1	1140.74	1270.27	●*
PBANKA_0714300	small heat shock protein HSP20	1527.27	1264.67	986.003	1259.32	●
PBANKA_1409200	RNA-binding protein, putative	1297.22	1255.66	1129.43	1227.44	●
PBANKA_1437600	glideosome-associated protein 45, putative	1375.96	1229.8	1013.16	1206.31	●
PBANKA_1115300	glideosome-associated protein 40, putative	1387.1	1239.06	980.12	1202.09	●
PBANKA_1326400	glyceraldehyde-3-phosphate dehydrogenase	1266.87	1312.05	959.122	1179.34	●
PBANKA_0702800	protein disulfide isomerase	1049.8	1149.35	1280.84	1160
PBANKA_0908600	conserved Plasmodium protein, unknown function	1373.18	1203.43	877.656	1151.42	●
PBANKA_1437300	endoplasmin, putative	1102.86	1128.56	1183.99	1138.47
PBANKA_1436600	inner membrane complex protein 1h	1353.53	1111.08	931.755	1132.12	●
PBANKA_1349800	thrombospondin-related anonymous protein	982.811	1066.44	1152.66	1067.31	●
PBANKA_0918000	60S acidic ribosomal protein P0, putative	1003.73	1152.48	1033.17	1063.13
PBANKA_0417700	alpha tubulin 1	1192.53	1104.81	889.411	1062.25	●
PBANKA_1117100	histone H3 variant, putative	971.41	1101.2	1084.45	1052.35	●
PBANKA_0830400	G2 protein	1283.32	1029.68	843.146	1052.05	●
PBANKA_0402700	inner membrane complex protein 1e	1246.6	986.458	851.218	1028.09	●
PBANKA_1002500	conserved Plasmodium protein, unknown function	849.455	969.714	1196.77	1005.31	●
PBANKA_1113000	purine nucleoside phosphorylase, putative	860.315	1113.87	1006.93	993.705
PBANKA_0712600	14-3-3 protein	938.463	1021.09	999.349	986.301
PBANKA_1338900	glideosome associated protein with multiple membrane spans 1, putative	1159.96	1023.28	731.096	971.445	●
PBANKA_0813000	inhibitor of cysteine proteases	943.234	976.621	982.27	967.375	●
PBANKA_1240600	inner membrane complex protein 1g, putative	986.411	936.551	959.088	960.683	●
PBANKA_0901300	membrane associated erythrocyte binding-like protein	892.939	851.081	1127.02	957.014	●
PBANKA_1018600	60S ribosomal protein L21, putative	850.361	997.035	936.193	927.863
PBANKA_1411000	conserved Plasmodium protein, unknown function	932.044	933.811	869.432	911.762	●
PBANKA_1340100	L-lactate dehydrogenase	870.36	927.52	881.41	893.097	●
PBANKA_1225400	gamete release protein	899.516	905.742	870.176	891.811	●
PBANKA_1117500	ribosomal protein L27a, putative	830.723	916.438	928.197	891.786
PBANKA_0805700	heat shock protein 90, putative	747.431	912.155	910.857	856.815	●
PBANKA_0501400	rhoptry neck protein 12	931.414	841.776	782.416	851.869	●
PBANKA_1355700	myosin A	820.076	823.914	829.135	824.375	●
PBANKA_0407700	60S acidic ribosomal protein P2, putative	753.254	803.859	846.609	801.24
PBANKA_1141700	ubiquitin-60S ribosomal protein L40, putative	789.799	858.11	753.227	800.379	●
PBANKA_0938400	endoplasmic reticulum-resident calcium binding protein, putative	666.689	784.444	944.694	798.609
PBANKA_1325000	40S ribosomal protein S28e, putative	764.186	881.042	726.933	790.72
PBANKA_1456900	translation initiation factor SUI1, putative	793.947	796.582	766.555	785.695	●
PBANKA_0916700	conserved Plasmodium protein, unknown function	852.542	761.943	689.448	767.978	●
PBANKA_1459500	myosin A tail domain interacting protein MTIP, putative	805.491	799.051	668.707	757.75	●
PBANKA_0804000	60S ribosomal protein L37, putative	715.341	829.336	692.229	745.635
PBANKA_0619200	secreted ookinete protein, putative	793.429	737.671	671.107	734.069	●
PBANKA_0402600	inner membrane complex protein 1a	883.84	657.844	650.861	730.848	●
PBANKA_0818900	endoplasmic reticulum chaperone BiP, putative	643.978	716.201	815.465	725.215
PBANKA_1217600	histone H2A.Z, putative	721.851	744.958	673.362	713.39	●
PBANKA_0819000	glideosome-associated protein 50, putative	735.606	702.823	660.871	699.767	●
PBANKA_1117000	histone H2A, putative	692.699	762.677	603.163	686.18	●
PBANKA_1035400	glideosome associated protein with multiple membrane spans 3, putative	776.516	697.07	570.6	681.395	●
PBANKA_1103100	actin-depolymerizing factor 1	645.967	670.204	623.129	646.433	●
PBANKA_1314800	elongation factor 2, putative	572.49	680.889	685.111	646.163
PBANKA_0314500	40S ribosomal protein S26, putative	600.823	725.757	605.727	644.103
PBANKA_0932200	peptidyl-prolyl cis-trans isomerase, putative	693.859	671.299	558.232	641.13	●
PBANKA_0717800	60S ribosomal protein L15, putative	599.004	669.731	628.881	632.539	●
PBANKA_0403000	60S ribosomal protein L44, putative	605.838	648.12	620.048	624.669
PBANKA_1439200	polyadenylate-binding protein 1, putative	621.476	635.414	607.288	621.392
PBANKA_1120400	inner membrane complex protein 1j, putative	701.911	601.708	544.9	616.173	●
PBANKA_0712900	high mobility group protein B2	582.649	578.347	667.6	609.532	●*
PBANKA_1355100	40S ribosomal protein S6, putative	578.827	613.719	631.737	608.094
PBANKA_1202000	inner membrane complex protein 1c	661.013	579.32	581.687	607.34	●
PBANKA_0501800	myosin essential light chain ELC, putative	607.819	584.461	594.727	595.669	●
PBANKA_1342500	conserved Plasmodium protein, unknown function	693.158	563.609	530.111	595.626	●
PBANKA_1106500	rhomboid protease ROM4	640.179	575.786	567.826	594.597	●
PBANKA_0904700	60S ribosomal protein L41, putative	570.936	618.527	579.602	589.688
PBANKA_1234200	40S ribosomal protein S24, putative	562.259	631.807	547.999	580.688
PBANKA_1363400	conserved Plasmodium protein, unknown function	641.858	563.678	498.386	567.974	●
PBANKA_0511900	60S ribosomal protein L3, putative	499.013	625.521	573.36	565.965
PBANKA_1360200	conserved Plasmodium protein, unknown function	590.695	581.912	511.054	561.22	●
PBANKA_1354900	inner membrane complex protein 1k, putative	658.816	539.377	459.997	552.73	●
PBANKA_1225500	conserved protein, unknown function	647.263	540.98	465.101	551.115	●
PBANKA_1317400	HSP90 co-chaperone p23, putative	474.659	562.651	539.249	525.52
PBANKA_1033900	40S ribosomal protein S8e, putative	463.885	471.554	630.407	521.949
PBANKA_0306600	conserved Plasmodium protein, unknown function	558.114	469.613	515.844	514.523	●
PBANKA_1239000	conserved Plasmodium membrane protein, unknown function	519.643	519.761	503.88	514.428	●
PBANKA_0414600	40S ribosomal protein S15A, putative	454.921	573.409	499.755	509.362
PBANKA_1305000	conserved Plasmodium protein, unknown function	584.626	574.41	357.709	505.582
PBANKA_1135100	40S ribosomal protein S15, putative	441.986	542.836	501.109	495.31
PBANKA_1106700	60S ribosomal protein L4, putative	444.664	513.381	512.476	490.174
PBANKA_1302800	thioredoxin peroxidase 1	442.282	531.015	491.746	488.347
PBANKA_1231700	60S ribosomal protein L2, putative	468.473	539.183	453.897	487.184
PBANKA_1204200	IMP1-like protein, putative	482.297	416.029	560.758	486.361	●
PBANKA_1441100	haloacid dehalogenase-like hydrolase, putative	468.533	512.455	449.968	476.985
PBANKA_1001800	AP2 domain transcription factor AP2-SP2	544.283	444.603	436.705	475.197	●
PBANKA_0204600	photosensitized INA-labeled protein PHIL1	501.172	485.569	405.426	464.056	●
PBANKA_1338600	60S ribosomal protein L23, putative	434.687	431.057	521.111	462.285	●
PBANKA_1117700	malate dehydrogenase, putative	404.864	473.533	503.097	460.498	●
PBANKA_1028400	60S ribosomal protein L10, putative	410.276	506.77	448.542	455.196	●
PBANKA_1210200	PRE-binding protein, putative	426.017	418.498	518.635	454.383
PBANKA_1456100	40S ribosomal protein S17, putative	415.999	498.424	443.502	452.642
PBANKA_1449500	conserved Plasmodium protein, unknown function	426.237	497.203	427.42	450.287
PBANKA_1360300	DNA/RNA-binding protein Alba 4, putative	437.66	476.306	426.124	446.697
PBANKA_1423500	60S ribosomal protein L13-2, putative	397.242	450.699	486.915	444.952
PBANKA_0909000	carbonic anhydrase, putative	512.002	431.464	376.093	439.853	●
PBANKA_1022000	40S ribosomal protein S25, putative	377.24	452.018	482.63	437.296
PBANKA_1365200	thioredoxin-related protein, putative	408.86	454.998	445.018	436.292
PBANKA_0302500	hexose transporter	389.248	459.541	430.771	426.52	●
PBANKA_0601900	high mobility group protein B1, putative	404.828	333.901	532.5	423.743	●
PBANKA_1019400	60S ribosomal protein L7-3, putative	376.817	418.748	468.767	421.444
PBANKA_0712200	BEM46-like protein, putative	394.102	428.098	439.91	420.704
PBANKA_1026100	conserved Plasmodium protein, unknown function	505.191	385.803	359.091	416.695
PBANKA_1010600	calmodulin, putative	405.841	437.243	406.581	416.555	●
PBANKA_1209400	inner membrane complex sub-compartment protein 1	468.8	422.848	352.816	414.821	●
PBANKA_0506900	phospholipid scramblase, putative	431.867	423.984	382.054	412.635	●
PBANKA_1222500	plasmepsin X, putative	373.501	396.449	465.525	411.825	●
PBANKA_1449700	conserved protein, unknown function	391.517	464.955	375.009	410.494	●
PBANKA_0214500	IMP1-like protein, putative	481.878	418.808	330.161	410.282	●
PBANKA_0522800	40S ribosomal protein S19, putative	383.938	431.37	412.839	409.382
PBANKA_1359000	protein transport protein SEC61 subunit alpha, putative	395.506	436.22	394.164	408.63
PBANKA_0823400	phosphoglycerate kinase, putative	346.638	435.964	442.287	408.297	●
PBANKA_1355900	phosphoenolpyruvate carboxykinase, putative	369.085	421.692	433.708	408.162
PBANKA_0311800	acyl-CoA synthetase, putative	370.463	405.99	443.193	406.549	●
PBANKA_0720400	conserved Plasmodium protein, unknown function	398.542	382.094	437.164	405.933
PBANKA_1401300	40S ribosomal protein S7, putative	380.383	453.22	377.809	403.804
PBANKA_0619100	40S ribosomal protein S5, putative	377.869	460.258	370.01	402.712
PBANKA_1116800	conserved protein, unknown function	361.418	289.474	539.401	396.765	●
PBANKA_1320900	thioredoxin 1, putative	316.711	456.854	416.37	396.645
PBANKA_1003600	apical sushi protein, putative	452.641	379.832	351.479	394.651	●
PBANKA_1034500	conserved protein, unknown function	401.58	379.116	395.781	392.159	●
PBANKA_0306900	Sec61-gamma subunit of protein translocation complex, putative	352.033	404.672	417.471	391.392
PBANKA_0701900	GPI-anchored micronemal antigen, putative	348.597	383.818	439.292	390.569
PBANKA_1238800	karyopherin beta, putative	346.094	394.526	431.056	390.559
PBANKA_0804500	rhoptry-associated membrane antigen, putative	448.826	363.5	332.279	381.535	●
PBANKA_0307800	conserved Plasmodium protein, unknown function	336.305	382.882	422.713	380.633	●
PBANKA_0820200	thioredoxin-like protein 1, putative	391.785	372.045	375.8	379.877	●
PBANKA_0921200	conserved Plasmodium protein, unknown function	378.343	372.244	385.512	378.7	●
PBANKA_1214300	enolase, putative	344.293	410.939	379.064	378.099	●
PBANKA_1354400	60S ribosomal protein L18, putative	323.173	401.578	395.329	373.36
PBANKA_1101400	rhoptry-associated protein 2/3	407.263	375.885	336.027	373.058	●
PBANKA_1310800	40S ribosomal protein S5, putative	362.718	428.731	327.429	372.96
PBANKA_0602700	nucleosome assembly protein, putative	336.758	382.735	398.056	372.516
PBANKA_0310900	T-complex protein 1 subunit theta, putative	358.115	373.961	384.974	372.35	●
PBANKA_0943600	60S acidic ribosomal protein P1, putative	326.394	413.507	375.759	371.886
PBANKA_0711200	conserved protein, unknown function	412.603	261.901	426.362	366.955	●
PBANKA_0405500	60S ribosomal protein L7, putative	325.475	352.631	422.332	366.813
PBANKA_0315600	40S ribosomal protein S30, putative	334.589	400.854	358.156	364.533	●
PBANKA_0930300	GTP-binding nuclear protein RAN/TC4, putative	341.138	395.353	347.166	361.219	●
PBANKA_0617100	60S ribosomal protein L11a, putative	330.702	399.015	353.03	360.916
PBANKA_0603200	eukaryotic translation initiation factor 5A, putative	322.975	400.543	359.013	360.844
PBANKA_1425100	karyopherin alpha, putative	334.607	370.775	372.737	359.373
PBANKA_1444100	T-complex protein 1 subunit gamma, putative	322.22	374.662	371.219	356.033
PBANKA_0104500	conserved Plasmodium protein, unknown function	401.904	349.539	315.455	355.633	●
PBANKA_0918100	60S ribosomal protein L38, putative	317.039	326.868	421.303	355.07
PBANKA_0709100	60S ribosomal protein L22, putative	307.389	378.991	376.084	354.155
PBANKA_0941500	40S ribosomal protein S4, putative	317.729	365.349	373.23	352.103
PBANKA_1438000	cAMP-dependent protein kinase regulatory subunit, putative	386.297	330.096	335.372	350.588
PBANKA_0825900	conserved Plasmodium protein, unknown function	339.381	354.687	353.552	349.207	●
PBANKA_0206700	conserved Plasmodium protein, unknown function	407.091	322.496	315.802	348.463	●
PBANKA_1229200	60S ribosomal protein L19, putative	322.537	360.759	351.549	344.948
PBANKA_0928100	phosphoglycerate mutase, putative	300.714	381.377	351.051	344.381
PBANKA_0922100	40S ribosomal protein S18, putative	307.835	384.359	340.71	344.301	●
PBANKA_1461400	bax inhibitor 1, putative	335.721	364.542	330.876	343.713
PBANKA_1433700	conserved Plasmodium protein, unknown function	310.69	319.517	393.908	341.372	●
PBANKA_0405400	40S ribosomal protein S12, putative	291.624	403.613	322.645	339.294
PBANKA_0414100	inorganic pyrophosphatase, putative	306.542	353.397	352.521	337.487
PBANKA_1019500	60S ribosomal protein L5, putative	306.434	370.454	333.893	336.927
PBANKA_1202400	60S ribosomal protein L13, putative	298.131	349.199	352.983	333.438	●
PBANKA_0934500	protein tyrosine phosphatase	336.29	345.266	318.407	333.321
PBANKA_1423600	40S ribosomal protein S16, putative	294.92	371.579	327.268	331.256
PBANKA_1213300	conserved Plasmodium protein, unknown function	366.935	297.405	311.455	325.265
PBANKA_1030300	nuclear transport factor 2, putative	278.954	370.667	321.024	323.548
PBANKA_1242300	Hsc70-interacting protein, putative	294.129	304.373	368.79	322.43
PBANKA_0614000	conserved protein, unknown function	276.278	343.353	343.525	321.052
PBANKA_1231000	40S ribosomal protein S11, putative	289.36	384.366	284.27	319.332
PBANKA_1231800	60S ribosomal protein L12, putative	269.37	357.715	325.534	317.54	●
PBANKA_1039700	cytochrome c oxidase subunit ApiCOX19, putative	309.355	325.146	313.76	316.087
PBANKA_1232100	serine/arginine-rich splicing factor 1, putative	316.949	345.288	280.874	314.37
PBANKA_1009600	conserved protein, unknown function	394.747	279.227	268.161	314.045	●
PBANKA_1346700	60S ribosomal protein L23, putative	279.304	362.592	293.364	311.753
PBANKA_1221200	60S ribosomal protein L34, putative	270.784	309.446	348.825	309.685	●
PBANKA_0410600	60S ribosomal protein L26, putative	289.802	328.122	305.716	307.88	●
PBANKA_1202700	RNA-binding protein, putative	304.197	274.709	333.856	304.254
PBANKA_1201900	40S ribosomal protein S20e, putative	280.172	345.375	284.838	303.462
PBANKA_0815400	conserved protein, unknown function	342.583	308.589	252.721	301.298
PBANKA_0304700	serine repeat antigen 5	349.949	300.849	253.076	301.291	●
PBANKA_1206800	zinc finger (CCCH type) protein, putative	269.71	280.237	349.668	299.871	●
PBANKA_0417500	60S ribosomal protein L32, putative	261.074	323.53	306.607	297.07
PBANKA_0910200	protein phosphatase PPM2	270.129	293.261	319.17	294.187
PBANKA_0405200	T-complex protein 1 subunit beta, putative	259.571	296.48	322.614	292.888
PBANKA_1404900	26S protease regulatory subunit 10B, putative	299.228	298.689	279.838	292.585
PBANKA_1352000	elongation factor 1-gamma, putative	246.884	306.109	321.046	291.347
PBANKA_0718800	small GTP-binding protein sar1, putative	290.235	314.135	266.186	290.185	●
PBANKA_0906500	60S ribosomal protein L28, putative	269.343	307.113	288.407	288.288
PBANKA_0610300	polyubiquitin, putative	276.819	314.428	272.621	287.956	●
PBANKA_1434900	raf kinase inhibitor, putative	299.039	291.664	270.188	286.964	●
PBANKA_1426900	ATP-dependent RNA helicase DBP1, putative	270.009	278.254	307.276	285.18
PBANKA_0315800	ribosome associated membrane protein RAMP4, putative	253.171	313.792	287.088	284.684
PBANKA_1013800	cytochrome c oxidase subunit 2, putative	278.513	299.421	268.736	282.223
PBANKA_1016700	leucine-rich repeat protein	273.118	281.515	291.719	282.117
PBANKA_1204400	DNA/RNA-binding protein Alba 3, putative	250.731	315.249	276.5	280.827
PBANKA_0906400	60S ribosomal protein L35ae, putative	253.616	293.619	292.43	279.888
PBANKA_1032100	rhoptry-associated protein 1	306.406	277.456	253.164	279.008	●
PBANKA_1138000	cytochrome c oxidase subunit ApiCOX24, putative	285.371	303.468	248.091	278.977
PBANKA_1219300	heat shock protein 110, putative	244.033	287.766	299.424	277.074
PBANKA_1127800	DnaJ protein, putative	277.103	283.497	270.24	276.947
PBANKA_1456700	conserved Plasmodium protein, unknown function	287.914	282.805	256.953	275.89	●
PBANKA_1227000	filament assembling protein, putative	286.097	257.779	280.889	274.922
PBANKA_0404200	ubiquitin-conjugating enzyme E2, putative	256.731	297.707	267.815	274.084
PBANKA_1234800	40S ribosomal protein S9, putative	250.486	303.485	266.21	273.394
PBANKA_1311300	inner membrane complex protein, putative	311.179	272.622	233.634	272.478	●
PBANKA_1206600	26S protease regulatory subunit 4, putative	263.466	271.938	279.041	271.481
PBANKA_1218200	T-complex protein 1 subunit epsilon, putative	235.956	276.58	299.581	270.706
PBANKA_0905000	40S ribosomal protein S21, putative	256.706	273.299	281.359	270.455
PBANKA_0901900	tubulin--tyrosine ligase, putative	313.921	249.388	246.121	269.81	●
PBANKA_1318200	iron sulfur cluster assembly protein, putative	265.072	282.201	261.839	269.704	●
PBANKA_1429200	kelch domain-containing protein, putative	283.514	267.547	257.285	269.449	●
PBANKA_1343300	proteasome subunit beta type-7, putative	263.727	299.979	240.38	268.029
PBANKA_1407600	60S ribosomal protein L24, putative	250.689	277.666	274.761	267.705
PBANKA_1428700	eukaryotic translation initiation factor 3 subunit A, putative	260.05	213.742	326.305	266.699	●
PBANKA_0931300	dipeptidyl aminopeptidase 1, putative	251.857	268.295	277.391	265.848	●
PBANKA_1410300	M1-family alanyl aminopeptidase, putative	268.991	269.363	257.724	265.359
PBANKA_0404800	FAD-dependent glycerol-3-phosphate dehydrogenase, putative	251.748	265.24	278.127	265.038
PBANKA_1215600	40S ribosomal protein S3A, putative	232.013	286.124	271.486	263.208
PBANKA_1444800	thioredoxin-like associated protein 1, putative	309.209	263.781	215.554	262.848
PBANKA_1406800	40S ribosomal protein S27, putative	237.76	307.682	242.856	262.766
PBANKA_1329300	40S ribosomal protein S3, putative	231.128	305.942	250.975	262.682
PBANKA_0617200	40S ribosomal protein S10, putative	237.422	294.544	252.294	261.42
PBANKA_1120700	nascent polypeptide-associated complex subunit alpha, putative	224.653	293.912	255.859	258.142
PBANKA_1233700	conserved protein, unknown function	263.77	244.643	265.235	257.883	●
PBANKA_0604300	tetratricopeptide repeat protein, putative	240.666	260.956	270.889	257.504	●
PBANKA_1205000	single-strand telomeric DNA-binding protein GBP2, putative	233.823	258.365	280.152	257.447
PBANKA_1364200	60S ribosomal protein L17, putative	225.909	280.347	265.568	257.275
PBANKA_0618600	conserved protein, unknown function	232.051	257.765	278.495	256.104
PBANKA_0505100	ADP-ribosylation factor, putative	246.115	263.884	257.23	255.743
PBANKA_1031900	eukaryotic translation initiation factor 2 subunit gamma, putative	234.974	287.746	243.896	255.539
PBANKA_0703900	receptor for activated c kinase, putative	227.947	292.676	245.39	255.338
PBANKA_0519400	conserved Plasmodium protein, unknown function	273.69	243.281	248.547	255.173
PBANKA_1357200	heat shock protein 110, putative	236.547	236.792	290.586	254.642
PBANKA_1218900	elongation factor 1-delta, putative	227.437	269.828	264.658	253.975
PBANKA_1209800	proteasome subunit beta type-5, putative	233.398	273.859	254.507	253.921
PBANKA_0513000	inner membrane complex protein 1m, putative	244.676	256.512	256.289	252.492	●
PBANKA_0510900	40S ribosomal protein S2, putative	230.054	293.994	229.234	251.094	●
PBANKA_1039400	ribosomal protein S27a, putative	223.384	222.985	297.278	247.882
PBANKA_0817700	RNA-binding protein musashi, putative	270.171	233.605	238.355	247.377
PBANKA_0110000	60S ribosomal protein L39, putative	221.377	254.599	258.689	244.889	●
PBANKA_0810700	subpellicular microtubule protein 1, putative	294.994	259.753	179.491	244.746
PBANKA_1324300	inner membrane complex sub-compartment protein 3	272.746	227.802	232.844	244.464	●
PBANKA_1244400	conserved Plasmodium protein, unknown function	234.126	251.297	247.83	244.418
PBANKA_0916200	T-complex protein 1 subunit alpha, putative	213.925	255.972	262.655	244.184
PBANKA_1122900	hexokinase, putative	221.93	268.579	241.858	244.122
PBANKA_0937700	60S ribosomal protein L36, putative	226.284	236.19	266.336	242.937
PBANKA_1331400	kelch domain-containing protein, putative	238.812	217.823	270.831	242.489	●
PBANKA_1013200	succinyl-CoA ligase [ADP-forming] subunit beta, putative	221.106	253.981	251.886	242.324	●
PBANKA_0914400	heat shock protein 70, putative	225.676	275.845	221.859	241.127
PBANKA_1451200	p25-alpha family protein, putative	239.042	225.159	256.345	240.182	●
PBANKA_0504300	flagellar outer arm dynein-associated protein, putative	266.98	249.819	203.411	240.07	●
PBANKA_1411300	eukaryotic translation initation factor 4 gamma, putative	217.673	222.518	274.527	238.239
PBANKA_1103400	60S ribosomal protein L31, putative	207.148	265.272	241.052	237.824
PBANKA_0923400	60S ribosomal protein L35, putative	220.917	270.31	220.406	237.211
PBANKA_1013100	60S ribosomal protein L14, putative	213.274	255.477	241.225	236.659
PBANKA_0313800	ATP synthase subunit alpha, mitochondrial, putative	218.923	237.931	249.644	235.499
PBANKA_1010000	mitochondrial acidic protein MAM33, putative	213.869	276.439	213.902	234.737
PBANKA_1310400	centrin-2, putative	228.307	239.865	235.665	234.613
PBANKA_1118600	cell division cycle protein 48 homologue, putative	228.967	243.554	230.485	234.335
PBANKA_0609900	heat shock protein DNAJ homologue Pfj4, putative	225.418	250.282	225.281	233.66
PBANKA_0306800	ATP-dependent RNA helicase UAP56, putative	204.482	252.419	241.955	232.952
PBANKA_1303500	cytochrome c oxidase subunit ApiCOX26, putative	235.107	250.541	212.864	232.837
PBANKA_0503600	60S ribosomal protein L30e, putative	205.936	261.059	228.18	231.725
PBANKA_1328400	cytochrome c oxidase subunit ApiCOX25, putative	222.43	243.703	228.76	231.631
PBANKA_0807600	40S ribosomal protein S11, putative	201.777	261.023	231.673	231.491
PBANKA_1410400	V-type proton ATPase catalytic subunit A, putative	246.651	235.728	208.682	230.354
PBANKA_1419100	dihydrolipoyllysine-residue succinyltransferase component of 2-oxoglutarate dehydrogenase complex, putative	233.561	252.502	204.371	230.145
PBANKA_0503500	zinc finger protein, putative	218.505	222.461	248.998	229.988
PBANKA_1417300	translocation protein SEC63, putative	211.832	234.581	238.522	228.312
PBANKA_0307000	60S ribosomal protein L37ae, putative	220.965	254.849	208.878	228.23	●
PBANKA_1445400	protein transport protein SEC13	229.494	233.144	221.452	228.03
PBANKA_1351900	60S ribosomal protein L6, putative	205.887	229.791	246.201	227.293
PBANKA_1427500	acyl-CoA binding protein, putative	214.812	243.579	222.646	227.012
PBANKA_1315700	rhoptry neck protein 2	266.482	208.477	202.766	225.908	●
PBANKA_0607400	protein phosphatase PPM11, putative	236.433	213.421	226.738	225.531	●
PBANKA_1364300	glycerol kinase, putative	212.429	236.118	222.44	223.662	●
PBANKA_0406500	T-complex protein 1 subunit eta, putative	191.235	229.548	248.868	223.217
PBANKA_1445000	subpellicular microtubule protein 2, putative	273.476	219.073	172.521	221.69	●
PBANKA_1133100	serine/threonine protein kinase, putative	259.32	208.773	195.299	221.131
PBANKA_1135700	CUGBP Elav-like family member 1, putative	211.349	241.73	209.957	221.012
PBANKA_1400800	protein UIS3	213.235	228.989	220.709	220.978	●
PBANKA_1354600	inner membrane complex suture component, putative	239.154	212.087	211.545	220.929	●
PBANKA_0701200	conserved Plasmodium protein, unknown function	245.636	197.719	218.992	220.783
PBANKA_1137000	bergheilysin	215.446	224.095	222.376	220.639	●
PBANKA_0514900	ookinete surface protein P28	270.657	350.248	38.9274	219.944
PBANKA_1464900	rhoptry neck protein 3, putative	232.718	203.574	223.101	219.798	●
PBANKA_1305100	60S ribosomal protein L1, putative	202.008	231.097	225.392	219.499
PBANKA_1110500	translationally-controlled tumor protein homolog	196.854	234.928	226.495	219.426
PBANKA_0405300	40S ribosomal protein S23, putative	197.196	247.826	210.278	218.434
PBANKA_0835900	protein kish, putative	203.559	199.492	251.726	218.259
PBANKA_1427200	protein phosphatase PPM5	268.864	197.385	188.279	218.176	●
PBANKA_1336800	conserved Plasmodium protein, unknown function	240.892	235.364	178.018	218.091
PBANKA_1018500	transcription factor BTF3, putative	200.797	225.844	223.487	216.709
PBANKA_0508100	chromodomain-helicase-DNA-binding protein 1, putative	217.653	207.353	224.798	216.601
PBANKA_1306500	TRAP-like protein	233.376	209.409	206.466	216.417	●
PBANKA_1312900	conserved Plasmodium protein, unknown function	251.047	197.708	200.477	216.41	●
PBANKA_1338300	60S ribosomal protein L6, putative	194.366	227.945	226.254	216.188
PBANKA_1411100	2-oxoisovalerate dehydrogenase subunit alpha, mitochondrial	202.388	229.829	213.181	215.133
PBANKA_1401600	methyltransferase, putative	185.516	217.722	240.875	214.704
PBANKA_0932000	rhoptry neck protein 4	239.394	206.167	197.847	214.469	●
PBANKA_0305100	serine repeat antigen 1	196.998	222.584	221.745	213.776
PBANKA_1441400	proliferating cell nuclear antigen 2	201.653	226.237	205.355	211.082
PBANKA_0910600	ubiquitin-related modifier 1, putative	220.744	211.846	200.532	211.041
PBANKA_1354500	60S ribosomal protein L18-2, putative	190.732	240.363	191.678	207.591
PBANKA_0515500	protein phosphatase inhibitor 3, putative	230.661	207.823	182.637	207.04	●
PBANKA_1210500	conserved protein, unknown function	218.235	202.323	200.199	206.919
PBANKA_1418100	ACDC domain-containing protein, putative	226.342	197.092	196.094	206.509
PBANKA_1134100	T-complex protein 1 subunit delta, putative	183.717	219.36	215.526	206.201
PBANKA_1129800	tetratricopeptide repeat protein, putative	199.976	188.671	228.011	205.553
PBANKA_1404200	conserved Plasmodium protein, unknown function	218.819	223.739	174.002	205.52	●
PBANKA_0811200	SET domain protein, putative	244.096	187.665	183.253	205.005	●
PBANKA_0715400	ATP synthase-associated protein, putative	171.51	226.872	216.216	204.866
PBANKA_0107300	T-complex protein 1 subunit zeta, putative	183.465	202.388	228.308	204.72
PBANKA_0916400	ubiquitin-like protein, putative	209.606	206.101	198.205	204.637
PBANKA_0805100	ribosomal protein S8e, putative	199.406	213.127	200.134	204.222
PBANKA_1125600	pyruvate kinase, putative	186.869	218.612	204.725	203.402
PBANKA_1416300	40S ribosomal protein S19, putative	176.382	223.744	208.856	202.994
PBANKA_1107700	SET domain protein, putative	193.403	197.403	216.961	202.589	●
PBANKA_1320700	signal peptide peptidase, putative	182.353	213.427	211.097	202.292
PBANKA_1343500	conserved protein, unknown function	202.214	184.509	213.898	200.207	●
PBANKA_0615400	serine--tRNA ligase, putative	202.576	198.21	199.159	199.982
PBANKA_0938300	heat shock protein J2, putative	216.947	200.246	182.489	199.894
PBANKA_1136200	ATP synthase-associated protein, putative	180.013	221.416	196.492	199.307
PBANKA_0623100	tryptophan-rich protein	197.089	183.113	212.779	197.66	●
PBANKA_1027000	serine palmitoyltransferase, putative	203.805	201.029	187.575	197.469	●
PBANKA_0921700	autophagy-related protein 23, putative	220.342	188.435	183.497	197.425	●
PBANKA_0212100	eukaryotic translation initiation factor 2 subunit alpha	183.278	209.208	198.535	197.007
PBANKA_1331900	eukaryotic initiation factor 4a, putative	172.633	223.936	193.111	196.56
PBANKA_1017700	cytochrome b-c1 complex subunit 6, putative	187.04	217.481	184.448	196.323
PBANKA_1425200	sporozoite surface protein 3, putative	182.211	194.021	212.289	196.174	●
PBANKA_1236900	transcription initiation factor TFIID subunit 10, putative	200.85	205.589	182.056	196.165	●
PBANKA_1209000	eukaryotic translation initiation factor 2 subunit beta, putative	178.675	207.636	200.553	195.621
PBANKA_1019900	conserved Plasmodium protein, unknown function	213.421	171.985	200.386	195.264	●
PBANKA_0912100	casein kinase 1, putative	214.485	188.132	182.753	195.123
PBANKA_0817000	major facilitator superfamily domain-containing protein, putative	216.004	187.073	180.064	194.381	●
PBANKA_1458300	kinesin-13, putative	190.306	184.947	206.696	193.983	●
PBANKA_1407700	protein phosphatase PPM6	201.407	182.249	196.363	193.34
PBANKA_1123500	SNF2 helicase, putative	200.995	175.763	202.822	193.193
PBANKA_1424300	conserved protein, unknown function	183.17	214.361	181.129	192.886
PBANKA_1228300	lysine-specific histone demethylase, putative	188.76	181.923	205.82	192.168
PBANKA_1411400	ubiquitin-like protein nedd8 homologue, putative	226.507	191.13	157.732	191.79
PBANKA_0814200	elongation factor 1-beta, putative	165.517	184.341	225.189	191.682
PBANKA_0937200	RNA-binding protein, putative	190.739	180.65	197.28	189.556
PBANKA_1201800	conserved Plasmodium protein, unknown function	221.331	171.321	175.711	189.454	●
PBANKA_1303300	cytochrome b-c1 complex subunit Rieske, putative	194.147	199.171	174.692	189.336
PBANKA_0515400	conserved Plasmodium protein, unknown function	182.256	162.456	223.057	189.256	●
PBANKA_0713000	conserved Plasmodium protein, unknown function	189.918	215.566	159.384	188.289	●
PBANKA_1309700	ATP-dependent RNA helicase DDX5, putative	175.304	202.725	186.422	188.151
PBANKA_1435000	conserved Plasmodium protein, unknown function	179.227	195.948	187.163	187.446	●
PBANKA_1232500	eukaryotic translation initiation factor 3 subunit B, putative	174.522	198.636	187.861	187.006
PBANKA_0609500	kinesin-7, putative	203.805	169.704	186.139	186.549	●
PBANKA_1032700	CUGBP Elav-like family member 2, putative	170.175	193.195	196.24	186.537
PBANKA_0205200	conserved Plasmodium protein, unknown function	176.542	184.693	197.294	186.177
PBANKA_1013500	large subunit GTPase 1, putative	207.491	183.105	166.338	185.645
PBANKA_1013400	surface-related antigen SRA, putative	203.087	165.541	188.052	185.56	●
PBANKA_0213200	conserved Plasmodium protein, unknown function	182.975	176.05	194.534	184.52
PBANKA_1135000	YOP1-like protein, putative	161.078	196.072	196.289	184.48
PBANKA_0833000	profilin	183.105	196.712	172.066	183.961	●
PBANKA_1142800	conserved protein, unknown function	169.042	172.968	207.372	183.128
PBANKA_1461800	26S protease regulatory subunit 8, putative	187.968	180.506	179.778	182.751
PBANKA_0932500	histone-lysine N-methyltransferase SET7, putative	189.149	182.477	175.982	182.536
PBANKA_1014000	NADP-specific glutamate dehydrogenase, putative	175.706	195.643	175.146	182.165
PBANKA_0708000	protein transport protein SEC23, putative	183.828	190.001	171.56	181.796
PBANKA_1449800	inorganic pyrophosphatase, putative	191.545	186.627	166.043	181.405	●
PBANKA_0601600	conserved protein, unknown function	166.917	172.589	203.3	180.935
PBANKA_0605900	conserved Plasmodium protein, unknown function	177.657	168.863	195.517	180.679	●
PBANKA_1203800	DnaJ protein, putative	68.3437	124.007	349.311	180.554
PBANKA_0512900	conserved protein, unknown function	159.436	210.597	171.614	180.549	●
PBANKA_1450300	ATP synthase subunit beta, mitochondrial	170.701	202.292	167.701	180.231
PBANKA_1025700	inner membrane complex protein 1l, putative	173.57	187.405	178.669	179.881	●
PBANKA_0611600	ribonucleoside-diphosphate reductase large subunit, putative	181.755	188.662	168.725	179.714
PBANKA_0939100	AP2 domain transcription factor, putative	201.296	177.469	159.702	179.489
PBANKA_1309900	M17 leucyl aminopeptidase, putative	162.334	189.558	186.553	179.482
PBANKA_0519900	conserved Plasmodium protein, unknown function	171.969	177.359	188.136	179.155
PBANKA_1223800	V-type proton ATPase subunit a, putative	169.73	176.656	189.893	178.76
PBANKA_0914300	protein disulfide isomerase related protein, putative	172.495	189.645	172.275	178.138
PBANKA_0939600	polyadenylate-binding protein-interacting protein 1, putative	167.005	164.571	200.016	177.197
PBANKA_0922800	small nuclear ribonucleoprotein Sm D1, putative	161.144	190.882	178.82	176.949
PBANKA_0204200	tubulin-specific chaperone a, putative	165.139	188.028	177.495	176.887
PBANKA_1408000	H/ACA ribonucleoprotein complex subunit 1, putative	172.897	173.336	182.084	176.106
PBANKA_1364400	inner membrane complex protein 1f, putative	200.159	176.495	151.372	176.009	●
PBANKA_1035100	rRNA 2'-O-methyltransferase fibrillarin, putative	172.405	195.303	159.486	175.731
PBANKA_0211500	proteasome subunit alpha type-5, putative	166.163	191.215	169.417	175.598	●
PBANKA_0815700	major facilitator superfamily-related transporter, putative	160.335	179.62	186.25	175.402	●
PBANKA_1015500	AP2 domain transcription factor AP2-O3	192.689	178.071	154.543	175.101	●
PBANKA_0930700	conserved protein, unknown function	157.206	181.197	186.134	174.846
PBANKA_0515000	ookinete surface protein P25	219.792	274.482	29.2218	174.499
PBANKA_0920000	multiprotein-bridging factor 1, putative	145.853	198.873	178.395	174.374
PBANKA_1450700	clustered-asparagine-rich protein, putative	157.052	181.84	182.529	173.807
PBANKA_1242600	proteasome maturation factor UMP1, putative	146.514	194.959	179.35	173.607
PBANKA_1429400	dynein light chain 1, putative	156.816	189.44	171.379	172.545
PBANKA_0201600	early transcribed membrane protein	148.561	200.911	166.382	171.951	●
PBANKA_1234000	V-type proton ATPase 16 kDa proteolipid subunit, putative	166.529	197.362	151.901	171.931
PBANKA_0314200	calcium-dependent protein kinase 1	180.503	169.386	165.901	171.93	●
PBANKA_0516500	conserved Plasmodium protein, unknown function	171.164	165.254	179.288	171.902
PBANKA_1324400	60S ribosomal protein L27, putative	153.902	189.485	172.056	171.814
PBANKA_1464100	coronin	193.982	171.829	145.868	170.559	●
PBANKA_0919100	parasitophorous vacuolar protein 1	154.408	178.844	173.761	169.004
PBANKA_1345800	RNA-binding protein, putative	157.308	167.659	180.413	168.46
PBANKA_0713100	rhoptry neck protein 5, putative	188.98	163.741	148.04	166.921	●
PBANKA_1227400	serine/threonine protein phosphatase 2B catalytic subunit A	161.721	169.676	167.889	166.429
PBANKA_0942500	thioredoxin-like mero protein, putative	142.032	176.318	180.406	166.252
PBANKA_1356300	CDT1-like protein, putative	152.011	161.048	185.394	166.151	●
PBANKA_1233900	50S ribosomal protein L14, mitochondrial, putative	177.484	163.99	155.829	165.767
PBANKA_1208000	tubulin--tyrosine ligase, putative	182.635	158.312	155.886	165.611	●
PBANKA_0520200	ADP/ATP transporter on adenylate translocase, putative	152.249	181.655	162.362	165.422
PBANKA_0915400	conserved Plasmodium protein, unknown function	166.763	185.57	142.924	165.086	●
PBANKA_0311700	rhoptry neck protein 6, putative	186.281	148.14	159.905	164.775
PBANKA_0206000	ATP synthase-associated protein, putative	154.151	172.63	167.366	164.716
PBANKA_1138300	transmembrane and coiled-coil domain-containing protein 1, putative	160.715	178.45	154.554	164.573
PBANKA_0209100	thrombospondin-related sporozoite protein	152.945	172.128	168.314	164.462	●
PBANKA_0208200	conserved Plasmodium protein, unknown function	162.64	166.809	161.7	163.717	●
PBANKA_1236800	conserved Plasmodium protein, unknown function	179.925	170.202	139.571	163.233	●
PBANKA_1308600	fructose-bisphosphate aldolase 2	155.34	186.602	146.653	162.865
PBANKA_1219200	Cg8 protein, putative	155.735	179.755	152.987	162.826
PBANKA_1124600	conserved protein, unknown function	160.255	178.64	149.029	162.641
PBANKA_0303600	26S proteasome regulatory subunit RPN1, putative	148.523	167.693	171.65	162.622
PBANKA_1228100	AP2 domain transcription factor, putative	165.731	150.739	171.243	162.571
PBANKA_0802000	conserved Plasmodium protein, unknown function	145.477	137.531	204.422	162.477	●
PBANKA_1451100	conserved Plasmodium protein, unknown function	184.453	153.663	147.534	161.883	●
PBANKA_1319000	conserved protein, unknown function	184.436	169.499	131.176	161.704
PBANKA_1453700	AP2 domain transcription factor, putative	151.822	155.759	177.103	161.561
PBANKA_1139900	reticulon-like protein, putative	148.234	163.244	172.36	161.279	●
PBANKA_1422800	conserved Plasmodium protein, unknown function	178.675	133.615	171.193	161.161	●
PBANKA_1348400	histone H3-like centromeric protein CSE4, putative	151.392	173.303	158.635	161.11
PBANKA_1222900	26S proteasome regulatory subunit RPN10, putative	145.487	173.504	164.149	161.047	●
PBANKA_0823100	S-adenosylmethionine synthetase, putative	151.039	166.685	165.293	161.005	●
PBANKA_0507200	conserved Plasmodium protein, unknown function	165.498	162.128	153.593	160.406	●
PBANKA_1429100	conserved Plasmodium protein, unknown function	183.239	168.84	128.524	160.201
PBANKA_0938600	casein kinase 2, alpha subunit	141.628	170.845	167.444	159.972
PBANKA_1306600	conserved Plasmodium protein, unknown function	161.757	164.146	153.029	159.644
PBANKA_0311000	protein transport protein SEC31, putative	155.153	161.045	161.769	159.322
PBANKA_1116900	conserved Plasmodium protein, unknown function	146.654	168.239	159.821	158.238	●
PBANKA_1235600	adenosylhomocysteinase, putative	145.98	178.811	148.858	157.883
PBANKA_0520900	antigen UB05, putative	138.227	180.091	155.328	157.882
PBANKA_0712300	zinc finger protein, putative	149.363	152.632	171.458	157.817
PBANKA_1104200	2-oxoisovalerate dehydrogenase subunit beta, mitochondrial, putative	141.551	177.224	154.037	157.604
PBANKA_0416500	copper-transporting ATPase	163.577	140.665	167.392	157.211
PBANKA_1410100	conserved Plasmodium protein, unknown function	153.482	147.851	169.987	157.107
PBANKA_1210700	cytochrome b-c1 complex subunit 7, putative	160.73	169.45	141.062	157.081
PBANKA_1108600	alpha-soluble NSF attachment protein, putative	159.527	161.943	149.553	157.008	●
PBANKA_1113500	ras-related protein Rab-1A, putative	139.113	167.421	163.342	156.625
PBANKA_0310100	conserved protein, unknown function	140.78	172.026	155.33	156.045
PBANKA_1315500	sortilin, putative	153.605	162.036	151.665	155.769
PBANKA_1437000	conserved protein, unknown function	160.017	152.264	154.265	155.515
PBANKA_0313300	MtN3-like protein	163.862	149.884	152.395	155.381
PBANKA_0209300	actin-related protein	162.86	166.384	134.212	154.485
PBANKA_1352800	cytochrome c oxidase subunit ApiCOX14, putative	153.267	157.282	150.183	153.577
PBANKA_0713200	conserved protein, unknown function	162.497	146.5	151.222	153.407	●
PBANKA_0917900	26S protease regulatory subunit 6A, putative	142.11	159.218	158.69	153.339
PBANKA_1204300	CCR4-NOT transcription complex subunit 5, putative	157.393	150.127	152.346	153.289	●
PBANKA_0710100	2-oxoglutarate dehydrogenase E1 component, putative	146.843	157.639	155.329	153.27
PBANKA_0805300	conserved Plasmodium protein, unknown function	158.148	149.978	151.647	153.258	●
PBANKA_0516900	S-adenosylmethionine decarboxylase/ornithine decarboxylase, putative	142.193	152.383	164.978	153.185	●
PBANKA_0720800	RNA-binding protein NOB1, putative	152.754	143.283	162.809	152.949
PBANKA_0501600	golgi re-assembly stacking protein, putative	163.195	151.056	144.4	152.884
PBANKA_0834400	mitochondrial-processing peptidase subunit beta, putative	140.272	169.21	148.986	152.823
PBANKA_0901400	ATP synthase subunit delta, mitochondrial, putative	146.312	168.649	143.389	152.783
PBANKA_1234500	FoP domain-containing protein, putative	140.559	158.082	159.19	152.61	●
PBANKA_0803500	ATP synthase subunit C, putative	133.391	172.656	150.842	152.297
PBANKA_1327100	rhoptry neck protein 11	178.874	147.062	130.058	151.998	●
PBANKA_0942700	chromatin remodeling protein, putative	148.56	143.666	163.541	151.922
PBANKA_1016300	proliferation-associated protein 2g4, putative	139.552	163.618	152.304	151.825
PBANKA_0418300	protein RER1, putative	151.075	162.16	141.181	151.472
PBANKA_1430800	thioredoxin peroxidase 2, putative	137.315	167.272	149.021	151.203
PBANKA_1210600	rhoptry associated adhesin, putative	164.472	143.48	145.653	151.202
PBANKA_0915000	apical membrane antigen 1	148.522	149.988	154.508	151.006	●
PBANKA_1311100	mitochondrial ribosomal protein S14 precursor, putative	158.272	156.795	137.745	150.937
PBANKA_1130400	proteasome subunit alpha type-4, putative	139.778	170.349	142.58	150.902
PBANKA_0207500	cyclin-dependent kinases regulatory subunit, putative	135.282	146.42	170.177	150.626
PBANKA_0622400	kinesin-19, putative	171.843	138.927	139.298	150.023	●
PBANKA_0610900	HSP40, subfamily A, putative	130.087	158.291	161.658	150.012
PBANKA_0819200	50S ribosomal protein L3, apicoplast, putative	166.55	155.509	127.347	149.802	●
PBANKA_0508500	ATP synthase-associated protein, putative	132.878	144.68	171.695	149.751
PBANKA_1003800	V-type proton ATPase subunit B, putative	134.741	161.627	150.782	149.05
PBANKA_1438100	nucleus export protein BRR6, putative	139.623	152.081	154.88	148.861
PBANKA_1313200	AP2 domain transcription factor AP2-O5, putative	160.808	144.516	141.178	148.834
PBANKA_1431100	conserved Plasmodium protein, unknown function	146.68	151.22	148.52	148.807
PBANKA_0904000	conserved Plasmodium protein, unknown function	172.523	136.694	137.081	148.766	●
PBANKA_1205800	conserved protein, unknown function	139.15	166.242	140.883	148.758
PBANKA_0414800	arginase	146.715	157.443	140.969	148.376
PBANKA_1432300	cell traversal protein for ookinetes and sporozoites	139.45	164.321	141.278	148.35	●
PBANKA_0109800	conserved protein, unknown function	164.227	141.113	137.531	147.624	●
PBANKA_0214000	dynein heavy chain, putative	192.633	145.68	103.544	147.286	●
PBANKA_1411500	conserved Plasmodium protein, unknown function	168.373	139.304	133.889	147.189
PBANKA_1453300	acyl-CoA synthetase, putative	132.646	150.305	158.61	147.187
PBANKA_0905600	translation initiation factor eIF-1A, putative	145.267	149.622	145.923	146.937
PBANKA_1205900	AP2 domain transcription factor AP2-I, putative	147.47	142.466	149.04	146.325	●
PBANKA_0620800	conserved protein, unknown function	163.307	134.042	141.375	146.241	●
PBANKA_0111700	50S ribosomal protein L18, apicoplast, putative	151.455	142.864	143.682	146.001
PBANKA_1329800	AP2 domain transcription factor AP2-SP	151.798	145.481	140.091	145.79
PBANKA_0109100	transketolase, putative	135.937	161.594	137.888	145.14

## Sheet: Table_S4B
Geneid	annotation	SG sporozoite_1 (RPKM)	SG sporozoite_2 (RPKM)	SG sporozoite_3 (RPKM)	average	target
PBANKA_0501200	early transcribed membrane protein	124893	212211	176453	171186	●
PBANKA_0403200	circumsporozoite (CS) protein	30110.6	24447.8	45414.4	33324.3	●
PBANKA_1432300	cell traversal protein for ookinetes and sporozoites	25046.7	14910.7	33057.2	24338.2	●
PBANKA_1349800	thrombospondin-related anonymous protein	19221.4	19615.3	25126.7	21321.1	●
PBANKA_1349300	conserved Plasmodium protein, unknown function	16268.6	18934.5	13671.9	16291.6	●
PBANKA_1400800	protein UIS3	9346.43	12781.4	10895.3	11007.7	●
PBANKA_0910900	sporozoite surface protein essential for liver stage development	8658.88	6868.72	9081.57	8203.06	●
PBANKA_1411000	conserved Plasmodium protein, unknown function	6424.96	7569.05	7807.76	7267.26	●
PBANKA_1312700	gamete egress and sporozoite traversal protein	7365.98	4764.31	6655.84	6262.05	●
PBANKA_0701900	GPI-anchored micronemal antigen, putative	4781.82	4032.83	4541.5	4452.05	●*
PBANKA_0711900	heat shock protein 70	3079.04	6185.87	3661.73	4308.88	●
PBANKA_1225400	gamete release protein	3268.71	4035.43	4345.79	3883.31	●
PBANKA_1128100	phospholipase	3507.57	3072.84	3884.5	3488.3	●
PBANKA_1006300	perforin-like protein 1	3017.79	2575.75	3904.04	3165.86	●
PBANKA_1107600	6-cysteine protein	3929.94	1704.62	3254.1	2962.89	●
PBANKA_0813000	inhibitor of cysteine proteases	2790.1	2727.71	2943.59	2820.46	●
PBANKA_0719200	mRNA-binding protein PUF2	2405.35	3009.72	2023.57	2479.55	●
PBANKA_1117100	histone H3 variant, putative	1898.36	2743.04	2550.13	2397.18	●
PBANKA_1409200	RNA-binding protein, putative	1747.59	2201.49	2283.25	2077.44	●
PBANKA_1328000	serine/threonine protein phosphatase UIS2	2052.35	2120.14	2054.11	2075.53	●
PBANKA_1456900	translation initiation factor SUI1, putative	1882.87	1790.05	2352.54	2008.49	●
PBANKA_0510700	conserved Plasmodium protein, unknown function	2798.94	828.631	2387.29	2004.95	●
PBANKA_0605900	conserved Plasmodium protein, unknown function	2353.15	1111.44	2323.83	1929.47	●
PBANKA_0921200	conserved Plasmodium protein, unknown function	1726.3	1391.6	2171.23	1763.04	●
PBANKA_1110900	conserved Plasmodium protein, unknown function	2198.53	1513.39	1517.75	1743.22	●
PBANKA_1454900	conserved Plasmodium protein, unknown function	1910.14	1824.03	1222.16	1652.11	●
PBANKA_1355600	sporozoite protein essential for cell traversal	1910.12	1664.46	1332.5	1635.69	●
PBANKA_1002100	6-cysteine protein P36	1952.17	1317.64	1566.83	1612.21	●
PBANKA_0941900	histone H4, putative	1484.23	1630.23	1666.02	1593.49	●
PBANKA_0209100	thrombospondin-related sporozoite protein	1588.57	1080.21	1856.37	1508.39	●
PBANKA_0915000	apical membrane antigen 1	1465.47	1166.14	1860.75	1497.45	●
PBANKA_0521700	AP2 domain transcription factor, putative	1401.8	1467.68	1594.62	1488.04	●
PBANKA_1006200	sporozoite invasion-associated protein 1	1712.56	749.312	1986.45	1482.77	●
PBANKA_1117000	histone H2A, putative	1234.37	1498.7	1707.12	1480.06	●
PBANKA_0814800	conserved Plasmodium protein, unknown function	1251.4	1410.98	1711.9	1458.09	●
PBANKA_1204200	IMP1-like protein, putative	1505.89	1144.15	1476.65	1375.56	●
PBANKA_1355700	myosin A	1325.36	1306.88	1466.9	1366.38	●
PBANKA_0211300	cysteine desulfurase, putative	1211.5	1540.33	1235.38	1329.07	●
PBANKA_0205800	eukaryotic translation initiation factor 2-alpha kinase 2	1411.29	1255.47	1293.29	1320.02	●*
PBANKA_1425200	sporozoite surface protein 3, putative	1751.91	730.341	1435.87	1306.04	●
PBANKA_1037400	conserved Plasmodium protein, unknown function	1476.13	1309.58	1001.14	1262.28	●
PBANKA_1449500	conserved Plasmodium protein, unknown function	1098.53	1152.84	1520.2	1257.19
PBANKA_1116000	TRAP-like protein	1365.61	1349.27	987.79	1234.22	●
PBANKA_0208200	conserved Plasmodium protein, unknown function	1231.64	1264.07	1182.76	1226.16	●
PBANKA_0825900	conserved Plasmodium protein, unknown function	1262.23	1246.98	1149.88	1219.7	●
PBANKA_0720400	conserved Plasmodium protein, unknown function	1138.36	1365.63	1153.57	1219.19	●*
PBANKA_1449700	conserved protein, unknown function	1101.15	1068.26	1431.4	1200.27	●
PBANKA_0823100	S-adenosylmethionine synthetase, putative	1102.58	1220.02	1267.91	1196.84	●
PBANKA_1116900	conserved Plasmodium protein, unknown function	1186.31	1189.19	1116.24	1163.91	●
PBANKA_1455600	queuine tRNA-ribosyltransferase, putative	1115.64	1196.93	1172.25	1161.61	●*
PBANKA_1331400	kelch domain-containing protein, putative	1149.03	1032.71	1229.93	1137.22	●
PBANKA_1022500	surface protein P113	1047.96	1154.34	1068.97	1090.42	●
PBANKA_1141700	ubiquitin-60S ribosomal protein L40, putative	1047.03	967.287	1173.2	1062.51	●
PBANKA_1222500	plasmepsin X, putative	1158.43	766.586	1247.31	1057.44	●
PBANKA_1325000	40S ribosomal protein S28e, putative	867.567	1218.48	1075.68	1053.91
PBANKA_1342500	conserved Plasmodium protein, unknown function	1040.02	949.437	1127.45	1038.97	●
PBANKA_0712900	high mobility group protein B2	884.766	1222.47	975.314	1027.52	●*
PBANKA_1037300	conserved Plasmodium protein, unknown function	1042.2	1343.28	675.674	1020.38	●
PBANKA_0511400	peroxiredoxin, putative	944.18	1314.39	773.816	1010.8	●
PBANKA_1420600	histone H2B variant, putative	860.464	1130.09	964.855	985.137	●
PBANKA_0918000	60S acidic ribosomal protein P0, putative	797.259	1115.49	996.137	969.628
PBANKA_1328800	conserved protein, unknown function	879.939	807.209	1062	916.381	●
PBANKA_0304700	serine repeat antigen 5	1003.3	600.336	1082.96	895.533	●
PBANKA_1017500	lipase, putative	1027.34	894.85	747.357	889.849	●
PBANKA_1455500	conserved Plasmodium protein, unknown function	1053.88	828.718	749.552	877.384	●
PBANKA_1318200	iron sulfur cluster assembly protein, putative	853.841	887.526	879.537	873.635	●
PBANKA_1429200	kelch domain-containing protein, putative	914.487	667.38	991.599	857.822	●
PBANKA_0820200	thioredoxin-like protein 1, putative	844.619	757.537	941.962	848.039	●
PBANKA_0716400	conserved Plasmodium protein, unknown function	838.734	979.658	650.901	823.098	●
PBANKA_0909400	conserved Plasmodium protein, unknown function	897.168	814.146	702.075	804.463	●
PBANKA_0914400	heat shock protein 70, putative	613.982	1067.64	725.249	802.289
PBANKA_1002200	6-cysteine protein P52	893.482	539.207	968.274	800.321	●
PBANKA_1233500	mRNA-binding protein PUF1	795.602	847.466	753.504	798.857	●*
PBANKA_0601900	high mobility group protein B1, putative	716.725	672.396	998.023	795.715	●
PBANKA_1439200	polyadenylate-binding protein 1, putative	691.284	728.247	773.85	731.127
PBANKA_0516900	S-adenosylmethionine decarboxylase/ornithine decarboxylase, putative	739.352	714.64	689.222	714.404	●
PBANKA_1310700	glutaminyl-peptide cyclotransferase, putative	824.735	644.443	602.848	690.675	●
PBANKA_0712200	BEM46-like protein, putative	699.442	576.919	709.728	662.03	●*
PBANKA_0931300	dipeptidyl aminopeptidase 1, putative	714.334	427.992	843.528	661.951	●
PBANKA_1010400	conserved protein, unknown function	727.371	503.822	749.366	660.186	●
PBANKA_0214400	AP2 domain transcription factor AP2-L	622.062	718.4	606.921	649.128	●*
PBANKA_1422900	conserved protein, unknown function	625.512	629.962	678.866	644.78	●
PBANKA_0513700	conserved Plasmodium protein, unknown function	729.042	633.509	541.411	634.654	●
PBANKA_1125600	pyruvate kinase, putative	601.983	450.169	844.453	632.201	●*
PBANKA_1233700	conserved protein, unknown function	506.856	698.754	667.779	624.463	●
PBANKA_0916650	conserved Plasmodium protein, unknown function	549.687	608.54	653.124	603.784	●
PBANKA_1020100	serine/threonine protein phosphatase 7	610.242	537.69	660.232	602.721	●
PBANKA_0714400	EF-hand calcium-binding domain-containing protein, putative	635.98	627.081	541.919	601.66	●
PBANKA_0929200	conserved protein, unknown function	667.13	569.149	558.045	598.108
PBANKA_1455400	sulfhydryl oxidase, putative	723.827	526.305	539.605	596.579	●
PBANKA_0936000	endonuclease/exonuclease/phosphatase family protein, putative	619.549	627.303	532.753	593.202	●
PBANKA_0620800	conserved protein, unknown function	556.325	598.022	624.305	592.884	●
PBANKA_1228300	lysine-specific histone demethylase, putative	554.261	547.835	649.212	583.769	●*
PBANKA_0928000	conserved Plasmodium protein, unknown function	666.572	544.891	486.021	565.828	●
PBANKA_0501600	golgi re-assembly stacking protein, putative	494.706	677.889	493.789	555.462	●
PBANKA_0716600	acylated pleckstrin-homology domain-containing protein, putative	520.923	515.976	624.17	553.69	●
PBANKA_0902100	sporozoite and liver stage asparagine-rich protein	541.835	517.598	598.241	552.558	●*
PBANKA_1140100	nucleoporin NUP205	535.52	558.13	551.612	548.42	●*
PBANKA_1456700	conserved Plasmodium protein, unknown function	487.076	603.851	533.681	541.536	●
PBANKA_1308600	fructose-bisphosphate aldolase 2	499.144	450.382	670.749	540.092	●*
PBANKA_1422800	conserved Plasmodium protein, unknown function	644.288	546.895	419.542	536.908	●
PBANKA_0203000	chromatin assembly factor 1 protein WD40 domain, putative	410.947	748.689	443.254	534.297
PBANKA_0510800	conserved Plasmodium protein, unknown function	559.333	432.765	583.797	525.299
PBANKA_1457800	ADP-ribosylation factor GTPase-activating protein, putative	534.468	417.316	620.754	524.179	●
PBANKA_0931100	conserved protein, unknown function	559.26	324.597	657.205	513.687	●
PBANKA_0522200	conserved Plasmodium protein, unknown function	664.473	494.388	366.541	508.467	●
PBANKA_1429400	dynein light chain 1, putative	548.39	344.431	621.314	504.712	●
PBANKA_1203800	DnaJ protein, putative	61.9234	1365.16	84.3518	503.811
PBANKA_1220800	conserved Plasmodium protein, unknown function	529.544	485.445	494.721	503.237
PBANKA_0508300	conserved Plasmodium protein, unknown function	521.821	516.013	464.906	500.914	●
PBANKA_1314400	conserved Plasmodium protein, unknown function	432.6	482.476	564.105	493.06
PBANKA_0604900	conserved Plasmodium protein, unknown function	516.259	429.866	525.067	490.398	●
PBANKA_0901300	membrane associated erythrocyte binding-like protein	499.259	365.824	600.972	488.685	●
PBANKA_0934500	protein tyrosine phosphatase	459.795	437.521	519.225	472.18
PBANKA_0933500	rhomboid protease ROM1	487.371	428.096	497.548	471.005	●
PBANKA_0414400	formate-nitrite transporter, putative	444.938	414.237	515.31	458.162	●
PBANKA_1347000	conserved protein, unknown function	430.904	436.63	500.359	455.964	●
PBANKA_0605500	conserved Plasmodium protein, unknown function	459.728	634.265	257.539	450.511	●
PBANKA_0808100	6-cysteine protein	572.855	357.035	412.331	447.407	●
PBANKA_1428800	succinate dehydrogenase [ubiquinone] iron-sulfur subunit, mitochondrial, putative	404.034	474.843	461.619	446.832
PBANKA_1355200	aconitate hydratase, putative	457.853	382.997	486.109	442.319	●
PBANKA_1329800	AP2 domain transcription factor AP2-SP	411.803	474.509	439.855	442.056
PBANKA_0506700	citrate synthase, mitochondrial, putative	471.097	353.064	498.021	440.727	●
PBANKA_1209900	conserved protein, unknown function	387.033	422.584	488.322	432.647
PBANKA_0506200	RNA-binding protein, putative	402.884	548.89	345.588	432.454
PBANKA_0833000	profilin	380.985	412.781	502.69	432.152	●
PBANKA_1435900	conserved Plasmodium protein, unknown function	518.977	488.859	280.669	429.501	●
PBANKA_1350600	nuclear movement protein, putative	421.987	483.035	373.162	426.061	●
PBANKA_1455000	mitochondrial carrier protein, putative	398.229	440.103	436.7	425.01	●
PBANKA_1238200	DnaJ protein, putative	392.414	450.579	409.479	417.491
PBANKA_0309500	secreted protein with altered thrombospondin repeat domain, putative	453.428	286.994	503.523	414.648	●
PBANKA_0815700	major facilitator superfamily-related transporter, putative	443.459	459.344	337.185	413.329	●
PBANKA_1433600	thrombospondin-related apical membrane protein	459.289	344.684	433.798	412.59	●
PBANKA_1223800	V-type proton ATPase subunit a, putative	461.822	378.355	379.545	406.574	●
PBANKA_0209000	conserved Plasmodium protein, unknown function	509.432	342.329	350.176	400.645	●
PBANKA_0714300	small heat shock protein HSP20	396.348	320.222	476.992	397.854	●
PBANKA_0805700	heat shock protein 90, putative	289.931	559.295	341.353	396.86	●
PBANKA_0941800	histone H2B, putative	336.232	278.586	573.831	396.216	●
PBANKA_1005200	conserved Plasmodium protein, unknown function	467.074	351.013	368.266	395.451	●
PBANKA_1202600	E3 ubiquitin-protein ligase, putative	356.199	418.24	398.474	390.971	●
PBANKA_0110000	60S ribosomal protein L39, putative	354.825	453.14	363.242	390.402	●
PBANKA_0302500	hexose transporter	422.295	245.667	488.422	385.462	●
PBANKA_1422700	superoxide dismutase [Fe], putative	386.707	320.58	448.979	385.422	●
PBANKA_1106500	rhomboid protease ROM4	389.769	297.566	457.556	381.63	●
PBANKA_0414900	dynein intermediate light chain, putative	420.519	427.651	294.063	380.744
PBANKA_1108300	pre-mRNA-processing ATP-dependent RNA helicase PRP5, putative	318.202	448.373	372.36	379.645
PBANKA_0614900	conserved Plasmodium protein, unknown function	373.061	387.174	374.633	378.289	●
PBANKA_1426500	cullin-1, putative	393.546	382.305	358.489	378.114
PBANKA_0620100	U3 small nucleolar RNA-associated protein 7, putative	426.863	423.091	273.32	374.424	●
PBANKA_1426200	CCR4-associated factor 1, putative	395.585	335.173	384.699	371.819
PBANKA_0514200	claudin-like apicomplexan microneme protein, putative	376.095	247.873	483.706	369.225	●
PBANKA_0303900	pantothenate transporter	383.83	250.468	472.719	369.006	●
PBANKA_0315600	40S ribosomal protein S30, putative	275.697	449.908	379.22	368.275	●
PBANKA_1028500	conserved Plasmodium protein, unknown function	452.146	424.427	221.514	366.029	●
PBANKA_0939100	AP2 domain transcription factor, putative	401.252	331.521	363.345	365.373	●
PBANKA_0506800	kelch protein K10, putative	455.386	309.649	328.719	364.585	●
PBANKA_1434200	arginine--tRNA ligase, putative	369.678	384.476	328.017	360.723	●
PBANKA_0609500	kinesin-7, putative	393.339	292.201	383.583	356.374	●
PBANKA_0508100	chromodomain-helicase-DNA-binding protein 1, putative	319.245	348.026	400.867	356.046
PBANKA_1028100	mRNA-capping enzyme subunit alpha, putative	385.915	361.944	312.792	353.551
PBANKA_1001100	ubiquitin specific protease, putative	412.288	349.959	293.873	352.04
PBANKA_1123800	GAS8-like protein, putative	441.894	338.001	270.033	349.976	●
PBANKA_0414800	arginase	320.148	358.127	354.59	344.288
PBANKA_0930300	GTP-binding nuclear protein RAN/TC4, putative	301.845	346.372	379.571	342.596	●
PBANKA_0816200	ribonuclease H2 subunit C, putative	359.736	319.205	345.167	341.37	●
PBANKA_0622800	conserved protein, unknown function	364.805	284.553	366.713	338.69	●
PBANKA_1405200	conserved Plasmodium protein, unknown function	319.349	339.16	354.236	337.581
PBANKA_0103900	RNA-binding protein, putative	323.291	367.718	321.042	337.35
PBANKA_1137000	bergheilysin	387.166	262.542	357.824	335.844	●
PBANKA_1206800	zinc finger (CCCH type) protein, putative	391.416	317.906	292.746	334.023	●
PBANKA_0909900	WD repeat-containing protein, putative	334.548	364.254	300.61	333.137
PBANKA_1112000	conserved Plasmodium protein, unknown function	382.933	386.897	218.889	329.573	●
PBANKA_1329500	protein phosphatase containing kelch-like domains	292.713	349.379	345.577	329.223	●
PBANKA_0311800	acyl-CoA synthetase, putative	332.61	355.734	283.727	324.024	●
PBANKA_1205400	rho GTPase-activating protein, putative	285.08	383.092	301.601	323.258
PBANKA_0311400	serine/threonine protein kinase, putative	351.602	288.906	328.331	322.947	●
PBANKA_1107700	SET domain protein, putative	375.18	205.314	372.4	317.631	●
PBANKA_0601600	conserved protein, unknown function	363.424	187.482	390.073	313.66
PBANKA_1363700	AP2 domain transcription factor AP2-O4	306.837	418.654	211.126	312.206	●
PBANKA_1406000	conserved Plasmodium protein, unknown function	303.583	450.826	173.053	309.154	●
PBANKA_0401400	RNA-binding protein, putative	266.227	411.271	249.491	308.996
PBANKA_1337000	conserved Plasmodium protein, unknown function	316.664	383.732	222.098	307.498
PBANKA_0711200	conserved protein, unknown function	331.133	255.585	334.622	307.114	●
PBANKA_0917200	RNA-binding protein s1, putative	298.796	316.061	304.461	306.439
PBANKA_0915600	aquaglyceroporin	276.904	330.121	302.434	303.153	●
PBANKA_0928500	ATP-dependent zinc metalloprotease FTSH, putative	295.305	287.726	325.93	302.987	●
PBANKA_0616200	conserved Plasmodium protein, unknown function	325.81	245.209	328.287	299.769	●
PBANKA_0611800	N-acetyltransferase, GNAT family, putative	336.087	294	265.073	298.387	●
PBANKA_1346800	Qa-SNARE protein, putative	260.281	370.443	256.779	295.835
PBANKA_1212700	SPRY domain-containing protein, putative	319.087	237.236	329.007	295.11	●
PBANKA_0623000	Plasmodium exported protein, unknown function	227.563	433.97	220.113	293.882
PBANKA_1138100	14-3-3 protein, putative	304.75	270.728	305.529	293.669	●
PBANKA_1217600	histone H2A.Z, putative	230.537	334.195	315.628	293.453	●
PBANKA_1461100	pre-mRNA-splicing factor RBM22, putative	268.257	332.437	274.698	291.797
PBANKA_0204800	secreted ookinete protein, putative	293.746	294.992	285.24	291.326
PBANKA_0820400	major facilitator superfamily domain-containing protein, putative	436.027	142.97	293.969	290.989	●
PBANKA_1460200	conserved protein, unknown function	355.233	254.975	259.804	290.004
PBANKA_0404600	activator of Hsp90 ATPase, putative	289.551	311.241	268.859	289.884
PBANKA_1214700	conserved Plasmodium protein, unknown function	325.082	303.136	236.358	288.192
PBANKA_1458000	translation machinery-associated protein 46, putative	231.602	358.264	274.455	288.107
PBANKA_1245800	conserved Plasmodium protein, unknown function	300.985	347.467	213.342	287.264
PBANKA_1431100	conserved Plasmodium protein, unknown function	274.204	316.392	264.18	284.925
PBANKA_1314900	conserved Plasmodium protein, unknown function	261.822	333.142	259.554	284.839
PBANKA_0506500	ZIP domain-containing protein	374.745	231.759	237.292	281.265	●
PBANKA_1227200	peptidyl-prolyl cis-trans isomerase, putative	294.241	296.366	246.345	278.984
PBANKA_1411300	eukaryotic translation initation factor 4 gamma, putative	303.048	259.672	273.089	278.603
PBANKA_1234000	V-type proton ATPase 16 kDa proteolipid subunit, putative	267.884	184.347	382.99	278.407	●
PBANKA_0209700	zinc-carboxypeptidase, putative	280.21	264.265	288.463	277.646	●
PBANKA_0712300	zinc finger protein, putative	303.21	277.4	245.942	275.517
PBANKA_1006100	flap endonuclease 1, putative	254.419	300.87	270.011	275.1	●
PBANKA_0824300	conserved Plasmodium protein, unknown function	305.413	269.647	246.77	273.944
PBANKA_1013200	succinyl-CoA ligase [ADP-forming] subunit beta, putative	257.503	263.372	300.895	273.923	●
PBANKA_1202400	60S ribosomal protein L13, putative	239.758	311.377	268.643	273.26	●
PBANKA_1452000	hydrolase, putative	313.144	292.079	207.311	270.845	●
PBANKA_1461400	bax inhibitor 1, putative	276.764	279.525	255.8	270.696	●
PBANKA_0908900	V-type proton ATPase subunit F, putative	238.372	231.245	339.629	269.749
PBANKA_0713200	conserved protein, unknown function	259.603	294.902	253.484	269.329	●
PBANKA_0213600	mRNA (N6-adenosine)-methyltransferase, putative	226.324	300.224	281.118	269.222
PBANKA_1216800	conserved Plasmodium protein, unknown function	276.843	237.936	287.623	267.467
PBANKA_0310600	conserved protein, unknown function	292.814	245.094	260.781	266.229	●
PBANKA_0316000	replication factor C subunit 1, putative	233.794	332.589	231.64	266.008	●
PBANKA_0621900	mitochondrial import inner membrane translocase subunit TIM14, putative	253.559	284.487	255.713	264.586
PBANKA_0717800	60S ribosomal protein L15, putative	215.892	293.632	281.323	263.616	●
PBANKA_0412400	RING finger protein RNF1, putative	276.52	322.77	186.457	261.916
PBANKA_0826500	histone deacetylase 1, putative	238.073	240.626	306.294	261.664	●
PBANKA_0916400	ubiquitin-like protein, putative	249.266	270.843	263.783	261.297
PBANKA_0912900	conserved Plasmodium protein, unknown function	333.249	335.945	112.79	260.661
PBANKA_1207000	nucleolar protein 5, putative	237.2	300.383	243.355	260.313
PBANKA_1128700	phosphatidylinositol/phosphatidylcholine transfer protein, putative	261.834	232.845	286.012	260.231	●
PBANKA_0101800	conserved Plasmodium protein, unknown function	269.608	321.303	182.258	257.723
PBANKA_1355000	V-type proton ATPase subunit D, putative	217.619	294.261	256.429	256.103	●
PBANKA_1007400	zinc finger protein, putative	277.342	272.389	217.089	255.607
PBANKA_1129400	conserved protein, unknown function	299.12	257.483	209.615	255.406	●
PBANKA_1411100	2-oxoisovalerate dehydrogenase subunit alpha, mitochondrial	233.727	248.06	279.574	253.787
PBANKA_1410100	conserved Plasmodium protein, unknown function	276.216	277.537	204.089	252.614	●
PBANKA_1003700	conserved protein, unknown function	243.495	277.302	236.599	252.465	●
PBANKA_1452500	conserved Plasmodium protein, unknown function	209.255	283.948	263.737	252.313
PBANKA_0513000	inner membrane complex protein 1m, putative	278.533	216.65	258.88	251.355	●
PBANKA_1356300	CDT1-like protein, putative	257.923	245.987	248.772	250.894	●
PBANKA_1117700	malate dehydrogenase, putative	237.783	219.726	291.509	249.673	●
PBANKA_1214300	enolase, putative	244.683	242.824	261.08	249.529	●
PBANKA_1026800	zinc finger protein, putative	238.788	270.861	238.832	249.494
PBANKA_0512800	merozoite TRAP-like protein	255.356	173.394	318.597	249.116
PBANKA_1452800	pre-mRNA-splicing factor CWC22, putative	261.39	252.725	227.833	247.316
PBANKA_0721000	conserved protein, unknown function	287.291	223.29	226.946	245.842	●
PBANKA_1126000	E3 ubiquitin-protein ligase RNF5, putative	235.9	294.742	204.768	245.137
PBANKA_0404500	conserved Plasmodium protein, unknown function	232.693	253.196	248.787	244.892	●
PBANKA_0608200	ATP synthase mitochondrial F1 complex assembly factor 1, putative	302.66	233.256	198.056	244.657
PBANKA_1360200	conserved Plasmodium protein, unknown function	235.089	215.753	282.908	244.583	●
PBANKA_0929100	acyl-CoA-binding protein, putative	315.161	216.927	201.614	244.568	●
PBANKA_1224200	DnaJ protein, putative	220.582	262.442	247.075	243.366
PBANKA_0604500	high mobility group protein B3, putative	266.913	241.737	219.761	242.803	●
PBANKA_1225700	GTPase-activating protein, putative	219.324	288.071	214.706	240.7
PBANKA_1428900	bromodomain protein 2, putative	247.121	201.177	271.782	240.027
PBANKA_1238100	cytochrome c oxidase subunit ApiCOX18, putative	209.543	233.752	274.663	239.319
PBANKA_1401600	methyltransferase, putative	235.657	247.107	232.064	238.276
PBANKA_1234600	EELM2 domain-containing protein, putative	262.626	242.714	206.525	237.288
PBANKA_0817700	RNA-binding protein musashi, putative	219.856	283.254	208.026	237.045
PBANKA_0911700	subtilisin-like protease 2	225.276	240.556	242.503	236.112
PBANKA_0710300	protein transport protein YIF1, putative	277.457	200.618	223.046	233.707	●
PBANKA_1320100	conserved Plasmodium protein, unknown function	236.382	280.594	178.771	231.916
PBANKA_1016300	proliferation-associated protein 2g4, putative	213.701	287.295	193.275	231.424
PBANKA_1456800	vacuolar-sorting protein SNF7, putative	241.665	252.087	199.905	231.219	●
PBANKA_0928900	conserved protein, unknown function	239.43	256.775	195.604	230.603
PBANKA_0414100	inorganic pyrophosphatase, putative	230.279	251.376	209.059	230.238	●
PBANKA_1435000	conserved Plasmodium protein, unknown function	263.653	271.916	154.507	230.025	●
PBANKA_1122900	hexokinase, putative	206.046	235.558	248.411	230.005
PBANKA_1326000	GTP-binding protein, putative	247.676	233.73	208.312	229.906
PBANKA_0523700	conserved Plasmodium protein, unknown function	216.23	295.515	176.845	229.53
PBANKA_0213500	ribosome biogenesis protein BRX1, putative	210.403	289.239	180.985	226.876
PBANKA_1234500	FoP domain-containing protein, putative	240.69	236.193	201.475	226.119	●
PBANKA_0412200	conserved Plasmodium protein, unknown function	282.346	216.836	178.538	225.907	●
PBANKA_1309500	conserved Plasmodium protein, unknown function	210.356	276.79	190.14	225.762
PBANKA_1331700	zinc finger protein, putative	226.006	240.602	210.26	225.623	●
PBANKA_1309400	RNA-binding protein, putative	203.775	301.685	169.41	224.957
PBANKA_0925500	calcium-dependent protein kinase 6	242.517	207.771	222.288	224.192
PBANKA_0515400	conserved Plasmodium protein, unknown function	243.228	240.705	187.282	223.738	●
PBANKA_1460000	rac-beta serine/threonine protein kinase, putative	218.018	261.626	189.5	223.048	●
PBANKA_1205900	AP2 domain transcription factor AP2-I, putative	202.248	215.292	246.774	221.438	●
PBANKA_0108800	histone H3, putative	177.682	217.02	267.252	220.651	●
PBANKA_0501300	DNA polymerase delta catalytic subunit, putative	199.528	255.996	204.943	220.156
PBANKA_0303800	cysteine desulfuration protein SufE	201.452	242.687	215.232	219.79
PBANKA_1307600	dephospho-CoA kinase, putative	255.676	202.644	200.067	219.462
PBANKA_1307000	conserved Plasmodium protein, unknown function	211.889	228.355	212.732	217.659
PBANKA_0404700	glutaredoxin 1, putative	205.557	207.101	239.774	217.477
PBANKA_1350300	RanBPM and CLTH-like protein, putative	231.794	230.746	187.724	216.755
PBANKA_1038000	cytochrome c, putative	209.001	190.863	247.775	215.88
PBANKA_1340100	L-lactate dehydrogenase	262.247	99.2572	285.94	215.815	●
PBANKA_1323400	bax inhibitor 1, putative	233.647	250.935	156.122	213.568
PBANKA_1333600	mitochondrial pyruvate carrier protein 2, putative	171.633	296.678	170.398	212.903
PBANKA_1459300	actin I	185.242	212.279	237.639	211.72	●
PBANKA_1356500	conserved protein, unknown function	214.926	242.466	177.74	211.711
PBANKA_1429500	DNA-directed RNA polymerases I, II, and III subunit RPABC3, putative	185.252	235.519	203.57	208.114
PBANKA_1439100	BRO1 domain-containing protein, putative	240.206	208.837	174.381	207.808	●
PBANKA_0717900	RNA-binding protein, putative	165.19	254.031	201.235	206.819	●
PBANKA_1233400	WD repeat-containing protein 26, putative	228.919	184.517	200.815	204.75	●
PBANKA_1215500	translation machinery-associated protein 7, putative	150.08	241.471	221.605	204.386
PBANKA_1327000	DNA-directed RNA polymerase III subunit RPC4, putative	199.489	256.656	155.077	203.741
PBANKA_1305500	acid cluster protein 33 homologue, putative	202.282	222.154	185.169	203.201
PBANKA_1033900	40S ribosomal protein S8e, putative	179.812	240.201	187.367	202.46
PBANKA_1443000	NIMA related kinase 1, putative	172.496	222.477	211.523	202.165
PBANKA_1416800	conserved Plasmodium protein, unknown function	224.54	184.667	195.941	201.716
PBANKA_1213000	transcriptional coactivator ADA2, putative	192.798	202.878	209.188	201.622
PBANKA_1244300	RING zinc finger protein, putative	179.085	218.647	207.094	201.609
PBANKA_0915400	conserved Plasmodium protein, unknown function	304.11	212.804	86.4037	201.106	●
PBANKA_1423100	phospholipase DDHD1, putative	253.824	195.031	154.19	201.015	●
PBANKA_1354300	sodium-dependent phosphate transporter, putative	191.342	204.751	206.706	200.933	●
PBANKA_1221200	60S ribosomal protein L34, putative	166.134	252.388	181.202	199.908	●
PBANKA_0608100	conserved protein, unknown function	193.81	220.866	179.57	198.082
PBANKA_1135700	CUGBP Elav-like family member 1, putative	162.822	220.003	209.447	197.424	●
PBANKA_0205900	Niemann-Pick type C1-related protein, putative	192.356	255.329	142.146	196.611
PBANKA_1142800	conserved protein, unknown function	170.695	239.557	179.475	196.575
PBANKA_1216700	WD repeat-containing protein, putative	194.975	177.643	215.615	196.078	●
PBANKA_1144100	ABC transporter E family member 1, putative	204.259	205.437	175.764	195.153	●
PBANKA_1020700	conserved Plasmodium protein, unknown function	209.389	214.52	159.429	194.446
PBANKA_1344700	apicoplast calcium binding protein 1, putative	237.971	179.546	163.322	193.613	●
PBANKA_1106700	60S ribosomal protein L4, putative	138.722	277.479	162.203	192.801
PBANKA_1220300	prodrug activation and resistance esterase, putative	212.892	197.965	165.007	191.955	●
PBANKA_0933000	serine/threonine protein kinase, putative	173.531	187.153	209.003	189.896
PBANKA_1010000	mitochondrial acidic protein MAM33, putative	164.617	195.02	207.151	188.929
PBANKA_0112400	cytosolic Fe-S cluster assembly factor NAR1, putative	237.459	163.758	164.9	188.706
PBANKA_1144800	conserved protein, unknown function	196.837	205.825	161.376	188.013
PBANKA_1320900	thioredoxin 1, putative	170.557	162.535	229.484	187.525	●
PBANKA_0501800	myosin essential light chain ELC, putative	161.902	224.646	172.368	186.305	●
PBANKA_0213400	60S ribosomal export protein NMD3, putative	181.719	198.009	178.817	186.182
PBANKA_0713000	conserved Plasmodium protein, unknown function	182.432	157.741	217.387	185.854	●
PBANKA_1241800	DNA replication licensing factor MCM3, putative	153.366	211.532	187.091	183.996
PBANKA_1453400	protein kinase 2	191.814	160.688	196.08	182.861
PBANKA_1012100	HP12 protein homolog, putative	168.164	215.806	161.881	181.95	●
PBANKA_0716700	GTP-binding protein, putative	236.635	174.374	134.692	181.9	●
PBANKA_1214900	conserved Plasmodium protein, unknown function	178.088	192.405	171.973	180.822
PBANKA_0805100	ribosomal protein S8e, putative	152.632	228.179	161.384	180.732	●
PBANKA_1202700	RNA-binding protein, putative	147.705	239.914	153.409	180.342
PBANKA_0210400	DNA mismatch repair protein PMS1, putative	210.989	157.646	170.788	179.807	●
PBANKA_1231800	60S ribosomal protein L12, putative	144.796	187.54	206.713	179.683	●
PBANKA_1113300	deoxyribodipyrimidine photo-lyase, putative	174	180.471	184.402	179.625	●
PBANKA_0515000	ookinete surface protein P25	200.242	109.4	228.519	179.387
PBANKA_0514300	conserved Plasmodium protein, unknown function	215.347	143.537	175.593	178.159
PBANKA_0833400	apicoplast ribosomal protein S6, putative	216.772	182.524	135.148	178.148	●
PBANKA_1435300	pre-mRNA-processing factor 17, putative	161.885	215.931	156.322	178.046
PBANKA_0832100	conserved Plasmodium protein, unknown function	163.273	197.964	169.989	177.075	●
PBANKA_1214800	U4/U6.U5 tri-snRNP-associated protein 1, putative	207.417	210.514	111.82	176.584
PBANKA_1437600	glideosome-associated protein 45, putative	163.868	182.896	182.148	176.304	●
PBANKA_1328100	ATP synthase (C/AC39) subunit, putative	173.367	193.952	160.738	176.019	●
PBANKA_1430400	adrenodoxin-type ferredoxin, putative	151.951	187.976	186.712	175.547
PBANKA_1010200	methionine aminopeptidase 2, putative	161.572	183.679	179.992	175.081
PBANKA_1424300	conserved protein, unknown function	145.439	222.568	155.361	174.456
PBANKA_1137300	conserved Plasmodium protein, unknown function	183.999	172.527	166.547	174.357	●
PBANKA_0404800	FAD-dependent glycerol-3-phosphate dehydrogenase, putative	177.848	168.97	176.195	174.338
PBANKA_0941100	conserved Apicomplexan protein, unknown function	149.465	200.097	171.713	173.758
PBANKA_0205200	conserved Plasmodium protein, unknown function	177.494	164.889	177.821	173.401
PBANKA_1123500	SNF2 helicase, putative	172.512	148.094	194.617	171.741
PBANKA_1206300	zinc finger protein, putative	168.346	165.533	180.254	171.377	●
PBANKA_0314100	conserved protein, unknown function	139.351	191.622	181.6	170.857	●
PBANKA_0602000	origin recognition complex subunit 1, putative	178.964	171.343	162.085	170.797
PBANKA_1017800	conserved Plasmodium protein, unknown function	205.064	153.32	150.053	169.479
PBANKA_1145600	conserved Plasmodium protein, unknown function	160.882	195.806	150.696	169.128
PBANKA_1122800	ribonuclease H2 subunit A, putative	185.589	176.723	143.228	168.513
PBANKA_1401500	ATP synthase-associated protein, putative	135.043	199.407	170.588	168.346
PBANKA_1426600	conserved Plasmodium protein, unknown function	176.235	157.381	171.353	168.323	●
PBANKA_1225000	serine/threonine protein kinase, FIKK family	201.527	124.742	178.413	168.228	●
PBANKA_1423300	DNA/RNA-binding protein Alba 1, putative	125.26	164.576	208.342	166.059
PBANKA_1020200	peptidyl-prolyl cis-trans isomerase, putative	136.993	219.222	141.255	165.823
PBANKA_1447100	CWC16 domain-containing protein, putative	176.002	208.876	111.991	165.623
PBANKA_1410000	26S protease regulatory subunit 7, putative	133.58	194.898	168.083	165.521
PBANKA_1442200	protein SOC2	161.093	122.944	212.302	165.447
PBANKA_1006700	U4/U6 small nuclear ribonucleoprotein PRP31, putative	159.788	166.539	168.947	165.091
PBANKA_1337700	conserved Plasmodium protein, unknown function	179.515	224.519	89.6151	164.55
PBANKA_1002500	conserved Plasmodium protein, unknown function	238.114	81.9147	173.402	164.477	●
PBANKA_1240600	inner membrane complex protein 1g, putative	166.53	180.873	145.969	164.457	●
PBANKA_0107900	conserved Plasmodium protein, unknown function	160.907	179.404	152.796	164.369	●
PBANKA_1019400	60S ribosomal protein L7-3, putative	132.382	218.139	139.565	163.362
PBANKA_1406800	40S ribosomal protein S27, putative	124.13	210.178	155.748	163.352
PBANKA_1140600	DNA-directed RNA polymerases I, II, and III subunit RPABC1, putative	136.92	203.613	149.334	163.289
PBANKA_0510900	40S ribosomal protein S2, putative	143.323	198.206	146.702	162.744	●
PBANKA_0920500	conserved Plasmodium protein, unknown function	154.082	205.593	126.62	162.098
PBANKA_1141500	SNARE associated Golgi protein, putative	160.368	148.169	176.719	161.752
PBANKA_1019700	conserved Plasmodium protein, unknown function	175.569	172.485	136.543	161.532
PBANKA_1309700	ATP-dependent RNA helicase DDX5, putative	145.438	169.251	169.731	161.473
PBANKA_1220500	conserved protein, unknown function	169.858	176.156	138.171	161.395
PBANKA_0812300	conserved Plasmodium protein, unknown function	179.213	144.143	157.66	160.339
PBANKA_1320200	conserved Plasmodium protein, unknown function	148.925	164.291	166.847	160.021
PBANKA_1010500	Hsp70/Hsp90 organizing protein, putative	150.642	198.771	128.738	159.384
PBANKA_0712700	zinc finger protein, putative	152.358	200.577	124.875	159.27	●
PBANKA_1344100	myosin F, putative	180.098	125.645	169.909	158.551
PBANKA_0923000	DNA-directed RNA polymerase, putative	171.562	154.965	147.54	158.022
PBANKA_0712400	rRNA-processing protein FCF1, putative	148.193	187.249	138.152	157.865
PBANKA_0901100	serine/threonine protein kinase, putative	164.517	169.582	138.555	157.551	●
PBANKA_0620900	conserved Plasmodium protein, unknown function	149.329	168.597	153.351	157.092
PBANKA_1435100	ribulose-phosphate 3-epimerase, putative	141.217	189.403	138.914	156.511
PBANKA_1018600	60S ribosomal protein L21, putative	151.019	184.374	133.506	156.3
PBANKA_0931900	serine esterase, putative	176.807	151.886	139.915	156.203	●
PBANKA_1120700	nascent polypeptide-associated complex subunit alpha, putative	117.263	201.979	144.877	154.707
PBANKA_0829200	conserved protein, unknown function	172.413	190.953	100.531	154.633
PBANKA_0803200	inositol-phosphate phosphatase, putative	164.671	128.716	167.304	153.564
PBANKA_0406900	conserved protein, unknown function	139.717	184.569	135.936	153.407	●
PBANKA_0305300	KRR1 small subunit processome component, putative	172.267	177.523	109.449	153.08
PBANKA_0307800	conserved Plasmodium protein, unknown function	149.913	166.29	142.257	152.82	●
PBANKA_1227800	conserved Plasmodium protein, unknown function	168.401	171.856	117.544	152.6
PBANKA_1308400	eukaryotic translation initiation factor 2-alpha kinase 1, putative	145.57	183.131	126.499	151.733
PBANKA_1213100	prohibitin 2	124.896	194.606	134.625	151.376
PBANKA_0904000	conserved Plasmodium protein, unknown function	132.301	218.263	101.313	150.626	●
PBANKA_0918300	major facilitator superfamily-related transporter, putative	154.827	171.39	124.658	150.292	●
PBANKA_1458300	kinesin-13, putative	155.572	152.938	141.786	150.098	●
PBANKA_0924300	endoplasmic reticulum oxidoreductin, putative	164.299	152.445	132.393	149.712
PBANKA_0823000	ubiquitin-like protein, putative	143.411	153.593	150.912	149.305
PBANKA_1113400	secreted ookinete protein	157.047	128.535	161.972	149.185	●
PBANKA_0812000	DNA primase large subunit, putative	131.19	180.883	133.926	148.666
PBANKA_1034500	conserved protein, unknown function	156.78	131.134	156.318	148.078	●
PBANKA_1201000	conserved Plasmodium protein, unknown function	146.034	184.604	113.53	148.056
PBANKA_0202900	transcription initiation factor TFIIB, putative	120.659	199.473	123.653	147.928
PBANKA_1403300	NLI interacting factor-like phosphatase	151.903	159.645	132.227	147.925
PBANKA_0937200	RNA-binding protein, putative	129.393	171.839	141.563	147.598
PBANKA_1464800	conserved Plasmodium protein, unknown function	167.685	187.572	86.3346	147.197	●
PBANKA_0112500	major facilitator superfamily-related transporter, putative	131.323	180.545	129.577	147.148
PBANKA_1433700	conserved Plasmodium protein, unknown function	170.848	135.931	132.973	146.584	●
PBANKA_1035000	conserved Plasmodium protein, unknown function	136.126	169.805	132.33	146.087
PBANKA_1303700	vesicle-associated membrane protein, putative	129.816	179.772	126.178	145.255
PBANKA_0904700	60S ribosomal protein L41, putative	140.311	160.045	135.071	145.143
PBANKA_1026200	NADP-specific glutamate dehydrogenase, putative	137.588	143.386	153.58	144.851	●
PBANKA_0831100	zinc finger protein, putative	143.932	174.14	116.388	144.82
PBANKA_1318700	protein phosphatase PPM3	127.642	180.828	125.279	144.583	●
PBANKA_0609900	heat shock protein DNAJ homologue Pfj4, putative	115.611	151.549	166.238	144.466
PBANKA_1133800	DNA helicase, putative	132.162	161.441	138.396	144
PBANKA_1105500	mediator of RNA polymerase II transcription subunit 11, putative	118.713	154.857	158.419	143.996
PBANKA_0922900	mitochondrial import inner membrane translocase subunit TIM44, putative	131.342	184.194	115.37	143.635
PBANKA_1424000	PUB domain-containing protein, putative	141.959	173.283	112.933	142.725
PBANKA_0415700	autophagy-related protein 3, putative	117.832	155.532	153.108	142.157	●
PBANKA_1117500	ribosomal protein L27a, putative	120.942	178.776	126.239	141.986
PBANKA_1337600	conserved Plasmodium protein, unknown function	139.611	163.084	120.842	141.179
PBANKA_1233300	ATP-dependent RNA helicase DDX23, putative	141.339	131.558	149.757	140.885
PBANKA_1330100	60S ribosome subunit biogenesis protein NIP7, putative	124.148	175.728	122.504	140.793
PBANKA_0410600	60S ribosomal protein L26, putative	99.5744	190.013	129.148	139.578	●
PBANKA_0819500	ATP-dependent DNA helicase Q1, putative	145.514	159.818	112.178	139.17
PBANKA_1333500	conserved Plasmodium protein, unknown function	150.727	152.003	114.4	139.043
PBANKA_1013800	cytochrome c oxidase subunit 2, putative	118.005	157.889	140	138.632
PBANKA_0300700	nucleic acid binding protein, putative	140.191	150.867	124.117	138.392
PBANKA_1361000	step II splicing factor, putative	171.195	160.192	83.6936	138.36
PBANKA_1114400	inositol polyphosphate multikinase, putative	130.484	177.794	106.441	138.24	●
PBANKA_0314200	calcium-dependent protein kinase 1	146.842	68.6461	199.132	138.207	●
PBANKA_1227400	serine/threonine protein phosphatase 2B catalytic subunit A	133.119	152.556	128.359	138.011
PBANKA_1103800	ATP-dependent RNA helicase DDX27, putative	151.118	137.525	124.328	137.657
PBANKA_1344600	conserved Plasmodium protein, unknown function	171.334	134.479	107.059	137.624	●
PBANKA_0622300	kelch domain-containing protein, putative	125.954	158.87	127.64	137.488
PBANKA_0403900	conserved protein, unknown function	125.258	177.18	108.48	136.973	●
PBANKA_0829100	conserved Plasmodium protein, unknown function	138.416	165.261	104.887	136.188
PBANKA_1311400	conserved protein, unknown function	125.36	145.581	136.45	135.797
PBANKA_1307700	pre-mRNA-splicing factor CWC24, putative	124.966	155.398	126.66	135.675
PBANKA_1243200	conserved Plasmodium protein, unknown function	168.016	143	95.9458	135.654
PBANKA_1302400	cleavage and polyadenylation specificity factor subunit 3, putative	127.576	162.617	116.324	135.506
PBANKA_0508500	ATP synthase-associated protein, putative	113.127	185.512	106.164	134.934
PBANKA_1433300	conserved Plasmodium protein, unknown function	127.929	170.52	105.359	134.603
PBANKA_1439400	histone chaperone ASF1, putative	143.749	145.811	114.075	134.545
PBANKA_1023700	conserved Plasmodium protein, unknown function	169.302	176.099	57.8596	134.42
PBANKA_0212700	RING zinc finger protein, putative	142.941	136.175	124.021	134.379
PBANKA_1433400	diphthamide biosynthesis protein 3, putative	144.453	163.262	95.004	134.24
PBANKA_0609100	conserved Plasmodium protein, unknown function	135.708	152.431	114.097	134.079	●
PBANKA_0701800	conserved protein, unknown function	120.667	162.484	119.019	134.057
PBANKA_1413900	zinc finger (CCCH type) protein, putative	155.51	114.971	128.716	133.066	●
PBANKA_0513600	adenosine deaminase, putative	144.315	152.963	101.254	132.844
PBANKA_1142500	signal recognition particle receptor subunit alpha, putative	140.76	134.551	120.987	132.099	●
PBANKA_1352700	conserved Plasmodium protein, unknown function	124.69	154.573	115.847	131.703
PBANKA_1450800	conserved Plasmodium protein, unknown function	162.27	114.795	117.37	131.479	●
PBANKA_0902500	oocyst rupture protein 1	148.084	130.772	113.939	130.932	●
PBANKA_1125900	ankyrin-repeat protein, putative	135.889	128.933	126.719	130.514	●
PBANKA_1240100	conserved protein, unknown function	161.957	128.331	100.883	130.39	●
PBANKA_1227300	conserved Plasmodium protein, unknown function	145.515	139.652	103.095	129.421
PBANKA_0105000	ubiquitin-conjugating enzyme E2 PEX4, putative	112.219	141.826	132.957	129	●
PBANKA_1438300	phospholipid-transporting ATPase, putative	147.786	122.74	116.152	128.893
PBANKA_0607300	zinc finger protein, putative	145.294	120.726	120.361	128.794	●
PBANKA_1015900	transcription initiation TFIID-like, putative	115.012	134.476	136.797	128.761	●
PBANKA_0107400	ornithine aminotransferase, putative	120.665	116.255	148.734	128.551	●
PBANKA_1415400	conserved protein, unknown function	129.099	140.737	115.417	128.417
PBANKA_1308700	conserved protein, unknown function	142.632	151.255	91.1842	128.357	●
PBANKA_1428700	eukaryotic translation initiation factor 3 subunit A, putative	126.23	137.921	120.608	128.253	●
PBANKA_1037000	trafficking protein particle complex subunit 1, putative	149.257	136.173	98.8801	128.103	●
PBANKA_0711800	conserved Plasmodium protein, unknown function	127.204	135.199	119.808	127.404
PBANKA_0307000	60S ribosomal protein L37ae, putative	98.0427	153.801	130.277	127.374	●
PBANKA_0817800	conserved Plasmodium protein, unknown function	89.3376	183.334	109.107	127.259
PBANKA_0110100	conserved Plasmodium protein, unknown function	148.534	131.481	101.609	127.208
PBANKA_0516500	conserved Plasmodium protein, unknown function	108.434	155.567	116.846	126.949
PBANKA_1131000	V-type proton ATPase 21 kDa proteolipid subunit, putative	114.233	131.821	134.67	126.908
PBANKA_0517700	ubiquitin-conjugating enzyme E2, putative	129.06	105.075	146.453	126.863	●
PBANKA_1430000	histone-lysine N-methyltransferase, putative	127.06	167.538	85.2856	126.628
PBANKA_0621600	conserved Plasmodium protein, unknown function	119.049	130.854	129.293	126.399
PBANKA_1008000	conserved protein, unknown function	136.946	123.019	118.947	126.304
PBANKA_1315600	ribosome biogenesis protein TSR1, putative	127.133	134.906	115.837	125.959
PBANKA_1036900	conserved Plasmodium protein, unknown function	140.982	119.616	116.519	125.705
PBANKA_1361900	nucleoside diphosphate hydrolase, putative	126.93	134.842	114.673	125.481
PBANKA_1443700	conserved Plasmodium protein, unknown function	112.613	143.705	119.213	125.177	●
PBANKA_1003400	lysine decarboxylase, putative	121.976	102.99	149.085	124.683
PBANKA_1138700	conserved Plasmodium protein, unknown function	124.87	120.241	128.646	124.585
PBANKA_1412300	ankyrin-repeat protein, putative	119.155	162.339	91.5339	124.343
PBANKA_0208300	novel putative transporter 1	124.349	157.849	89.9506	124.049
PBANKA_0603700	conserved protein, unknown function	114.612	148.444	107.774	123.61
PBANKA_0111200	nucleolar GTP-binding protein 1, putative	108.555	167.337	94.8624	123.585
PBANKA_0515500	protein phosphatase inhibitor 3, putative	117.333	101.515	151.51	123.453	●
PBANKA_1239200	ribosome-interacting GTPase 1, putative	114.24	143.281	110.439	122.653
PBANKA_0823300	para-aminobenzoic acid synthetase, putative	139.81	92.4205	134.35	122.193
PBANKA_0815600	transcription elongation factor 1, putative	109.788	150.944	105.612	122.115

## Sheet: Table S4C
Gene ID	Functional annotation	Target
PBANKA_0808100	6-cysteine protein (B9)	●
PBANKA_0521700	AP2 domain transcription factor, putative	●
PBANKA_0403200	circumsporozoite (CS) protein	●
PBANKA_0209600	conserved Plasmodium protein, unknown function	●
PBANKA_0513700	conserved Plasmodium protein, unknown function	●
PBANKA_0522100	conserved Plasmodium protein, unknown function	●
PBANKA_0912900	conserved Plasmodium protein, unknown function	●*
PBANKA_0934600	conserved Plasmodium protein, unknown function	●*
PBANKA_1208100	conserved Plasmodium protein, unknown function	●*
PBANKA_1411500	conserved Plasmodium protein, unknown function	●*
PBANKA_1435900	conserved Plasmodium protein, unknown function	●
PBANKA_1450800	conserved Plasmodium protein, unknown function	●
PBANKA_1456700	conserved Plasmodium protein, unknown function	●
PBANKA_0615900	cysteine repeat modular protein 2	●
PBANKA_0701900	GPI-anchored micronemal antigen, putative	●*
PBANKA_1452000	hydrolase, putative	●
PBANKA_1017500	lipase, putative	●
PBANKA_1024600	liver specific protein 1	●
PBANKA_1228300	lysine-specific histone demethylase, putative	●*
PBANKA_0820400	major facilitator superfamily domain-containing protein, putative	●
PBANKA_1218100	oocyst capsule protein Cap380	●
PBANKA_1006300	perforin-like protein 1	●
PBANKA_1318700	protein phosphatase PPM3	●
PBANKA_0710300	protein transport protein YIF1, putative	●
PBANKA_1460000	rac-beta serine/threonine protein kinase, putative	●
PBANKA_1025300	rap guanine nucleotide exchange factor, putative
PBANKA_0316000	replication factor C subunit 1, putative	●
PBANKA_1355600	sporozoite protein essential for cell traversal	●
PBANKA_1425200	sporozoite surface protein 3	●
PBANKA_0910900	sporozoite surface protein essential for liver stage development	●
PBANKA_1002500	sporozoite-specific protein S10	●
PBANKA_1116000	TRAP-like protein	●
PBANKA_0608600	zinc finger protein, putative	●*
