# Supplementary material for: Targetome Analysis of Malaria Sporozoite Transcription Factor AP2-Sp Reveals Its Role as a Master Regulator
Source: mBio. 2023 Jan 9;14(1):e02516-22. doi: 10.1128/mbio.02516-22 (PMC9973277; doi:10.1128/mbio.02516-22)
Supplement: TABLE S5 [file mbio.02516-22-s0005.xlsx]

## Sheet: Table_S5
primer name
AP2-Sp_donor 1F	TAGAACTAGTGGATCCGTGTGCCTTTAATATAAAACTGTGCTTAATTTTTG
AP2-Sp_donor 1R	ggttttcttttttttgtGaATGCAAGGCCTTACG
AP2-Sp_donor 2F	CAATGTTTTAAATACAGAGAAATGAAGAATACTATAAACAATTATTAGG
AP2-Sp_donor 2R	CGGGCCCCCCCTCGAGCAACACTTTGACATTTTTTTTAAAGGTTGAAAAGTAG
AP2-Sp_gRNA1-F	tattgAATTCTTAGTTGCATGCATA
AP2-Sp_gRNA1-R	aaacTATGCATGCAACTAAGAATT
AP2-Sp_gRNA2-F	tattgAAAATTAATGTGCACACTTT
AP2-Sp_gRNA2-R	aaacAAAGTGTGCACATTAATTTT
AP2-Sp S1	GATATTACATATGCAATAAGCTCATAAAAACATG
AP2-Sp S2	GTAACGCTTTTATGCTAAAAACACG
AP2-Sp S8	CACTATTGAAGGCGTTTATATAATAGATACATG
Sp2_donor 1F	TAGAACTAGTGGATCCGCTATAGGCAACCCTCCAAGAGCC
SP2_donor 1R	CCATTTGCAACCCTAAACATCCGTAGATATTTtaACAAATATATATTTCCGTGTTTTTCTC
Sp2_donor 2F	CATTTCGATGTGCTCCTATTATTCCATAGCAATACATTGG
Sp2_donor 2R	CGGGCCCCCCCTCGAGCAGAAAAAAGACCCAAATTATCCTCTTCCAATGG
Sp2_gRNA1-F	tattgTATATTTGTGCAAATATCTA
Sp2_gRNA1-R	aaacTAGATATTTGCACAAATATA
Sp2_gRNA2-F	tattGAATGTGCATATATTAATTC
Sp2_gRNA2-R	aaacGAATTAATATATGCACATTC
Sp2_S2	CGCATCACTTTATGGGCATTCG
SP2 S5	GTAACTACTTCAACATAAGCAATAGGGATG
SP2 S4	ACGGACCTATGAATAGAGTTGTGAG
Sp2-qPCR F	AGAGGAAGCGGATTCAACAGA
Sp2-qPCR R	ACGATTTACAACGTTGCTCTGC
Sp2-qPCR2 F	AGCAAGATTTTATCGTTTCGGTGC
Sp2-qPCR2 R	CAAGCAATGCATGTTTACCTAGC
L21-qPCR F	GTGTGCGTACGAATTGAGCA
L21-qPCR R	AGCTGGTTTAGGGCCTTCAG
AP2-Sp qPCR1- F	AGAAACCGGGCAACTGAAC
AP2-Sp qPCR1-R	ATGGCATTCATGCCAAATCTTG
ISP1 qPCR-F	ACTTTTATAGCATTTTTTCCTCTGAATGG
ISP1 qPCR-R	AGAATTCCTTTTTTTTTCATTTTTAAAATGTGTG
RON2 qPCR F	GTATGCATTAAGAGTGATAATATAAAATATGTACAC
RON2 qPCR R	TGGTTTTACATCTATGTCATTAAAATATAAATGTCTAG
IMC1a qPCR F	AAATATTAGTAATCCCATTTCTTATTCTACAACAG
IMC1a qPCR R	ATTGGATACTTAAAACTTATACAAATAAATTTCGG
SPECT qPCR F	TTGTACTTTAATTCCCATCAAAATACATACC
SPECT qPCR R	TGAGCACATAAAAACTCCATAAATATTGG
UIS4 qPCR F	CCAAATGTTTGGGAAATAAGCATATGG
UIS4 qPCR R	ATGAGTAAAGTTTTTCAAAATTGTCACAC
